# Supplementary material for: N-{N-[5-(2,4-Dichloro­phen­yl)-1,3,4-thia­diazol-2-yl]carbamo­yl}-2,6-difluoro­benzamide
Source: Acta Crystallogr Sect E Struct Rep Online. 2009 Oct 31;65(Pt 11):o2946. doi: 10.1107/S1600536809044584 (PMC2971195; doi:10.1107/S1600536809044584)
Supplement: Supplementary file 2 [file e-65-o2946-Isup2.hkl]

# 
# h,k,l, Fc-squared, Fo-squared, sigma(Fo-squared) and status flag 
# 
data_I
_shelx_title ' W in P2(1)/c' 
_shelx_refln_list_code          4 
_shelx_F_calc_maximum      353.56 
_exptl_crystal_F_000       864.00 
_reflns_d_resolution_high  0.8322 
 
loop_ 
 _symmetry_equiv_pos_as_xyz 
 'x, y, z' 
 '-x, y+1/2, -z+1/2' 
 '-x, -y, -z' 
 'x, -y-1/2, z-1/2' 
 
_cell_length_a     8.1600 
_cell_length_b     7.6100 
_cell_length_c    27.1020 
_cell_angle_alpha  90.000 
_cell_angle_beta   92.420 
_cell_angle_gamma  90.000 
 
_shelx_F_squared_multiplier     1.000 
 
loop_ 
 _refln_index_h 
 _refln_index_k 
 _refln_index_l 
 _refln_F_squared_calc 
 _refln_F_squared_meas 
 _refln_F_squared_sigma 
 _refln_observed_status 
   1   0   0        1.01       11.51      3.54 o 
   2   0   0    14712.58    15459.23    293.17 o 
   3   0   0     1214.98     1431.31     27.09 o 
   4   0   0     2132.51     2434.20     41.60 o 
   5   0   0       38.30       40.72     10.44 o 
   6   0   0      510.72      507.02     25.67 o 
   7   0   0       12.51       14.87     12.22 o 
   8   0   0      350.00      376.20     30.27 o 
   9   0   0       31.78       22.66     18.23 o 
   1   1   0      957.15     1083.58     15.49 o 
   2   1   0    32938.36    31875.66    783.55 o 
   3   1   0     1273.03     1371.25     20.15 o 
   4   1   0      536.36      597.28     34.17 o 
   5   1   0      562.05      574.73     17.58 o 
   6   1   0       40.57       61.78      9.37 o 
   7   1   0       49.80       39.84     10.26 o 
   8   1   0       48.53       53.95     11.89 o 
   9   1   0       13.60       25.69     12.67 o 
   0   2   0     1080.77     1190.98     14.58 o 
   1   2   0     8189.48     8278.29     49.13 o 
   2   2   0     2044.21     2064.79     22.84 o 
   3   2   0       96.22       99.94     13.90 o 
   4   2   0    10479.94    10988.57    162.96 o 
   5   2   0      298.05      298.78     14.51 o 
   6   2   0      297.46      299.55     34.70 o 
   7   2   0       79.43       72.48     12.08 o 
   8   2   0        2.06       11.41      9.38 o 
   9   2   0        1.49       -4.54     11.76 o 
   1   3   0      134.72      133.32      7.20 o 
   2   3   0      406.34      402.49     12.08 o 
   3   3   0       21.72        9.44      6.06 o 
   4   3   0      125.43      140.79     19.21 o 
   5   3   0      262.32      268.60     14.24 o 
   6   3   0      161.12      167.74     14.87 o 
   7   3   0       25.23       43.68     12.66 o 
   8   3   0      206.92      190.62     27.17 o 
   9   3   0        7.90       17.91     13.20 o 
   0   4   0     8369.41     9053.25     65.24 o 
   1   4   0       44.06       41.98      6.63 o 
   2   4   0      232.53      276.05     12.13 o 
   3   4   0     1608.81     1614.57     53.20 o 
   4   4   0      208.88      219.03     12.71 o 
   5   4   0       95.55       87.33     11.04 o 
   6   4   0     2250.93     2257.92     54.70 o 
   7   4   0      824.23      783.30     53.82 o 
   8   4   0      189.04      189.72     28.94 o 
   1   5   0        6.13       18.41      9.03 o 
   2   5   0      228.48      208.72     16.82 o 
   3   5   0     1241.07     1279.42     40.89 o 
   4   5   0      800.48      817.36     34.52 o 
   5   5   0     1166.50     1066.09     42.13 o 
   6   5   0       97.22       90.99     18.41 o 
   7   5   0       87.82       62.49     20.36 o 
   8   5   0        3.88      -16.64     16.64 o 
   0   6   0     2650.26     2707.01     60.01 o 
   1   6   0      636.76      636.26     31.51 o 
   2   6   0       76.95       52.05     15.22 o 
   3   6   0      486.83      435.32     29.21 o 
   4   6   0      437.96      403.46     29.92 o 
   5   6   0      240.26      256.52     25.32 o 
   6   6   0       64.93       42.13     19.47 o 
   7   6   0        0.01      -17.00     17.53 o 
   1   7   0       88.96       50.81     15.76 o 
   2   7   0       71.69       78.25     15.22 o 
   3   7   0      449.99      406.47     29.92 o 
   4   7   0      252.40      226.78     22.84 o 
   5   7   0       34.52       10.44     18.06 o 
   6   7   0       20.08       38.24     17.70 o 
   0   8   0      949.57      927.65     45.67 o 
   1   8   0       25.09       29.56     17.88 o 
   2   8   0       59.98       32.04     17.70 o 
   3   8   0        2.41       -8.85     13.81 o 
   4   8   0      160.38      136.32     24.25 o 
   1   9   0        8.18       23.19     15.05 o 
  -9   1   1        0.43       27.29     10.58 o 
  -8   1   1       45.34       49.00     11.32 o 
  -7   1   1        0.09       -6.16      8.79 o 
  -6   1   1      320.26      348.92     16.02 o 
  -5   1   1     1308.31     1461.83     27.29 o 
  -4   1   1      188.37      186.29      9.14 o 
  -3   1   1     2381.11     2625.70     54.79 o 
  -2   1   1    51120.68    48284.61   1396.97 o 
  -1   1   1      164.86      191.02      5.32 o 
   0   1   1      388.50      414.45      5.37 o 
   1   1   1     6505.17     6687.86    235.37 o 
   2   1   1     1307.81     1416.96     16.59 o 
   3   1   1      608.88      663.57     19.47 o 
   4   1   1      692.96      762.04     22.39 o 
   5   1   1      228.73      244.02     12.74 o 
   6   1   1      681.88      755.72     37.62 o 
   7   1   1        0.34       -1.84      9.25 o 
   8   1   1      271.17      275.01     18.40 o 
   9   1   1       86.88       64.25     15.87 o 
  -9   2   1        0.30       17.58     10.56 o 
  -8   2   1       51.81       53.59     12.63 o 
  -7   2   1       33.34       44.22     13.81 o 
  -6   2   1       33.86       41.03      8.72 o 
  -5   2   1      465.22      503.31     17.08 o 
  -4   2   1     2699.80     2842.07     42.13 o 
  -3   2   1       60.19       55.31      6.76 o 
  -2   2   1      393.66      386.39     12.39 o 
  -1   2   1     3356.63     3487.44     54.08 o 
   0   2   1     1235.95     1279.89     10.69 o 
   1   2   1     1973.39     1981.71     20.80 o 
   2   2   1      842.77      856.61     17.00 o 
   3   2   1     2776.23     2837.25    101.26 o 
   4   2   1       72.06       81.20      8.76 o 
   5   2   1      368.35      386.79     26.91 o 
   6   2   1      356.85      401.82     17.71 o 
   7   2   1       32.48       56.70     18.50 o 
   8   2   1       24.90       18.68     11.86 o 
   9   2   1       39.64       34.27     13.85 o 
  -9   3   1      106.81      105.76     16.08 o 
  -8   3   1      428.76      475.91     23.90 o 
  -7   3   1        1.65       -8.55      9.99 o 
  -6   3   1     2534.59     2495.79     42.06 o 
  -5   3   1        5.93       -0.08      7.27 o 
  -4   3   1      324.96      340.06     14.07 o 
  -3   3   1      413.78      449.76     14.14 o 
  -2   3   1      170.47      202.56      8.63 o 
  -1   3   1      116.90      120.31      7.20 o 
   0   3   1     5436.03     5282.80    105.28 o 
   1   3   1      419.10      453.36     12.19 o 
   2   3   1      515.88      514.74     13.52 o 
   3   3   1      205.59      232.52     10.87 o 
   4   3   1     3791.59     3990.02     48.24 o 
   5   3   1      691.13      692.68     30.63 o 
   6   3   1       44.33       59.56     14.52 o 
   7   3   1      212.14      188.73     17.25 o 
   8   3   1       83.83       82.40     13.08 o 
   9   3   1       37.29       58.25     20.89 o 
  -8   4   1      154.57      130.65     16.68 o 
  -7   4   1       21.80       34.46     12.18 o 
  -6   4   1      169.35      160.13     15.27 o 
  -5   4   1       12.13       28.20      9.74 o 
  -4   4   1      104.73       81.93     14.52 o 
  -3   4   1     1267.60     1351.31     26.66 o 
  -2   4   1       70.15       78.46      8.07 o 
  -1   4   1        1.61        1.68      4.63 o 
   0   4   1      153.48      170.77      6.73 o 
   1   4   1      187.63      236.23     16.29 o 
   2   4   1       92.24      103.76     17.97 o 
   3   4   1     1068.30     1093.02     25.23 o 
   4   4   1       44.67       51.74      8.93 o 
   5   4   1        0.52       -1.06      8.18 o 
   6   4   1      124.03      153.84     21.51 o 
   7   4   1      168.06      157.71     16.34 o 
   8   4   1       46.30       44.48     14.96 o 
  -8   5   1       34.34       40.19     20.71 o 
  -7   5   1       80.16       70.99     19.47 o 
  -6   5   1      348.31      302.73     29.03 o 
  -5   5   1       78.31       54.17     18.59 o 
  -4   5   1      187.62      158.62     18.06 o 
  -3   5   1       95.89       79.31     15.05 o 
  -2   5   1     1827.76     1706.78     45.32 o 
  -1   5   1       33.74       37.71     10.09 o 
   0   5   1      427.51      401.97     15.00 o 
   1   5   1     1057.67      970.32     33.64 o 
   2   5   1       21.32       28.15      7.79 o 
   3   5   1        9.27       21.24     10.80 o 
   4   5   1     1618.64     1499.12     46.74 o 
   5   5   1       50.76       76.66     15.76 o 
   6   5   1      430.65      465.24     31.33 o 
   7   5   1        6.21       -3.36     15.93 o 
   8   5   1       69.40       80.73     18.77 o 
  -7   6   1       14.69       28.15     18.77 o 
  -6   6   1      126.29      138.09     21.24 o 
  -5   6   1      352.50      345.92     27.62 o 
  -4   6   1      563.52      545.08     33.11 o 
  -3   6   1        3.95        3.72     12.92 o 
  -2   6   1      580.92      546.15     29.03 o 
  -1   6   1       30.10       31.87     12.92 o 
   0   6   1        9.63        0.97      9.56 o 
   1   6   1      197.12      180.57     18.41 o 
   2   6   1      142.25      160.21     17.53 o 
   3   6   1        3.63       -2.48     11.86 o 
   4   6   1       19.51       -1.42     13.45 o 
   5   6   1       26.92       33.46     16.11 o 
   6   6   1        0.81       -5.13     15.76 o 
   7   6   1        8.81       22.66     15.22 o 
  -6   7   1      119.77       99.32     22.84 o 
  -5   7   1       36.01       36.65     15.05 o 
  -4   7   1       30.86       35.41     15.05 o 
  -3   7   1        3.98        1.59     12.75 o 
  -2   7   1     1051.50     1001.30     43.02 o 
  -1   7   1      358.08      340.97     28.33 o 
   0   7   1      549.08      506.96     22.71 o 
   1   7   1      525.00      544.91     30.63 o 
   2   7   1       66.61       61.25     15.76 o 
   3   7   1      401.37      390.53     28.68 o 
   4   7   1      240.03      288.39     25.85 o 
   5   7   1        1.59       21.07     12.04 o 
   6   7   1      107.55      130.12     23.19 o 
  -4   8   1       58.94       44.79     22.48 o 
  -3   8   1       11.24       14.16     15.76 o 
  -2   8   1        6.69       15.22     14.52 o 
  -1   8   1       36.80       26.20     14.34 o 
   0   8   1      198.52      214.99     16.77 o 
   1   8   1      283.64      229.79     29.03 o 
   2   8   1        6.38       28.68     12.92 o 
   3   8   1      294.23      303.61     27.97 o 
   4   8   1      245.10      256.34     31.33 o 
  -1   9   1      105.41      125.69     20.00 o 
   0   9   1      181.54      206.60     46.12 o 
   1   9   1       59.85       58.07     19.47 o 
  -9   0   2       12.76        8.67     15.76 o 
  -8   0   2      348.57      374.60     28.15 o 
  -7   0   2      130.12      141.80     18.23 o 
  -6   0   2     2775.49     2865.63     58.07 o 
  -5   0   2      263.06      260.77     17.35 o 
  -4   0   2      139.58      164.82     12.92 o 
  -3   0   2       95.89      139.33      9.91 o 
  -2   0   2    10544.26    11169.19     60.55 o 
  -1   0   2      743.70      778.95     12.22 o 
   0   0   2     2108.26     2049.99      9.89 o 
   1   0   2      149.15      137.02      6.02 o 
   2   0   2       31.71       39.30      6.02 o 
   3   0   2     1477.49     1603.21     29.21 o 
   4   0   2     8393.25     8302.85     76.12 o 
   5   0   2      863.23      847.10     30.10 o 
   6   0   2      724.96      729.73     30.63 o 
   7   0   2       23.02        8.85     14.87 o 
   8   0   2       75.78       50.81     17.70 o 
   9   0   2       61.33       82.32     20.54 o 
  -9   1   2        5.81      -11.91     12.27 o 
  -8   1   2      105.63      113.83     13.82 o 
  -7   1   2        4.24        9.13      8.47 o 
  -6   1   2      101.70      106.07     10.33 o 
  -5   1   2      323.16      321.67     13.88 o 
  -4   1   2       69.45       79.92      7.11 o 
  -3   1   2     2646.44     2900.06     33.11 o 
  -2   1   2     4080.66     4611.33    118.52 o 
  -1   1   2       57.52       65.53      5.58 o 
   0   1   2     1753.38     1793.63     11.32 o 
   1   1   2     3444.96     3478.20     76.12 o 
   2   1   2     1260.99     1310.74     16.33 o 
   3   1   2     3055.93     3224.52    119.23 o 
   4   1   2      324.26      333.10     27.17 o 
   5   1   2      174.22      169.59     20.71 o 
   6   1   2       28.92       29.17      8.51 o 
   7   1   2      101.91       97.74     12.08 o 
   8   1   2        0.36       11.33      9.14 o 
   9   1   2       11.12        1.87     22.13 o 
  -9   2   2        3.60        2.27     19.92 o 
  -8   2   2      128.23      127.10     14.82 o 
  -7   2   2      270.98      324.98     30.80 o 
  -6   2   2        0.03       -2.70      7.82 o 
  -5   2   2       53.16       40.72      8.32 o 
  -4   2   2     3640.78     3868.03     40.74 o 
  -3   2   2      394.99      351.85     12.84 o 
  -2   2   2     1720.22     1723.96     20.90 o 
  -1   2   2     4542.57     4688.46     45.67 o 
   0   2   2      269.96      245.49      8.02 o 
   1   2   2     2288.37     2293.39     21.66 o 
   2   2   2     6326.04     6463.90    378.32 o 
   3   2   2      399.69      395.47     12.26 o 
   4   2   2      793.26      777.79     49.13 o 
   5   2   2      591.11      606.81     30.18 o 
   6   2   2        1.60        0.53      8.26 o 
   7   2   2      300.13      296.25     18.99 o 
   8   2   2      224.02      229.36     53.82 o 
   9   2   2       88.19       78.33     15.20 o 
  -9   3   2       34.86       55.66     21.78 o 
  -8   3   2        3.35       -2.43     11.04 o 
  -7   3   2      140.66      135.82     14.68 o 
  -6   3   2        0.12        9.39     10.29 o 
  -5   3   2      248.74      210.54     37.89 o 
  -4   3   2       33.88       54.17      6.82 o 
  -3   3   2     1147.90     1233.29     28.94 o 
  -2   3   2       27.35       38.64      8.59 o 
  -1   3   2     4027.22     4332.40     70.02 o 
   0   3   2        5.60       14.07      2.78 o 
   1   3   2      732.20      808.83     16.09 o 
   2   3   2      981.27     1014.20     22.93 o 
   3   3   2        2.20        4.18     13.54 o 
   4   3   2        2.67        6.55      7.01 o 
   5   3   2       18.59       19.43      8.42 o 
   6   3   2      281.65      265.78     16.42 o 
   7   3   2        1.95       20.34      9.50 o 
   8   3   2       89.08       89.03     22.39 o 
   9   3   2       10.05       27.64     13.20 o 
  -8   4   2      259.92      253.76     20.64 o 
  -7   4   2       42.93        6.20     21.42 o 
  -6   4   2      159.64      147.39     13.71 o 
  -5   4   2      567.28      549.30     20.71 o 
  -4   4   2        6.11        1.55      6.57 o 
  -3   4   2     1037.81     1073.72     29.21 o 
  -2   4   2     4459.54     4366.96    134.28 o 
  -1   4   2      317.35      281.80     11.77 o 
   0   4   2      343.57      328.21     15.38 o 
   1   4   2     5430.36     5970.18     48.45 o 
   2   4   2      116.38      110.18      8.63 o 
   3   4   2       64.99       57.94     11.86 o 
   4   4   2     1003.42      986.99     25.09 o 
   5   4   2      598.30      634.81     46.47 o 
   6   4   2      626.39      600.35     23.82 o 
   7   4   2      264.66      318.67     27.53 o 
   8   4   2      131.98      131.67     18.77 o 
  -8   5   2       18.90       38.42     18.94 o 
  -7   5   2        0.22      -13.63     17.35 o 
  -6   5   2      193.13      189.60     21.78 o 
  -5   5   2      353.08      355.48     27.09 o 
  -4   5   2      179.27      168.36     19.12 o 
  -3   5   2       41.48       40.36     11.15 o 
  -2   5   2       43.43       31.16     11.33 o 
  -1   5   2     1509.77     1411.31     40.19 o 
   0   5   2      396.90      367.87     15.08 o 
   1   5   2       34.61       62.85      9.38 o 
   2   5   2        6.28       13.63      8.50 o 
   3   5   2      189.01      209.96     20.36 o 
   4   5   2      490.76      476.93     28.33 o 
   5   5   2      146.45      158.09     20.54 o 
   6   5   2      216.35      247.85     23.19 o 
   7   5   2       28.02       30.63     16.11 o 
   8   5   2       25.13       42.49     17.53 o 
  -7   6   2        0.55      -18.41     18.41 o 
  -6   6   2       98.05       87.63     22.48 o 
  -5   6   2       67.98       94.18     17.88 o 
  -4   6   2      476.43      407.00     28.68 o 
  -3   6   2       52.43       48.15     15.93 o 
  -2   6   2      469.28      452.67     27.44 o 
  -1   6   2     1301.35     1191.61     41.96 o 
   0   6   2        0.38        5.55      7.07 o 
   1   6   2        0.87       -2.30     10.80 o 
   2   6   2     1631.71     1637.02     49.22 o 
   3   6   2      573.26      612.53     32.57 o 
   4   6   2      183.13      203.77     20.71 o 
   5   6   2      431.60      459.58     33.11 o 
   6   6   2       39.00       -8.50     20.00 o 
   7   6   2      171.35      191.20     25.67 o 
  -6   7   2       42.56       34.34     19.30 o 
  -5   7   2       31.08       19.30     16.46 o 
  -4   7   2       74.41       75.77     18.41 o 
  -3   7   2        8.32       28.50     14.87 o 
  -2   7   2       12.89       18.59     13.63 o 
  -1   7   2        9.20        0.00     13.45 o 
   0   7   2       23.53       33.17      9.56 o 
   1   7   2     1361.62     1412.37     49.04 o 
   2   7   2       55.36       50.10     16.64 o 
   3   7   2      201.03      189.96     23.01 o 
   4   7   2       59.39       41.96     17.88 o 
   5   7   2       21.06        8.67     18.59 o 
   6   7   2       10.54       32.57     15.58 o 
  -4   8   2        0.01       -1.95     16.46 o 
  -3   8   2       46.99       56.47     17.00 o 
  -2   8   2      523.63      529.15     34.70 o 
  -1   8   2       26.18       57.54     15.58 o 
   0   8   2      149.06      164.84     14.46 o 
   1   8   2       72.20       74.00     17.35 o 
   2   8   2       15.94       15.22     13.45 o 
   3   8   2       96.41       67.27     19.12 o 
   4   8   2      397.69      431.61     37.53 o 
  -1   9   2       21.34       29.03     16.11 o 
   0   9   2      170.33      179.51     24.96 o 
   1   9   2      210.41      250.32     29.56 o 
  -9   1   3       56.93       57.25     13.11 o 
  -8   1   3      403.60      406.34     38.95 o 
  -7   1   3      224.54      242.67     16.38 o 
  -6   1   3       11.08        7.59      7.89 o 
  -5   1   3      902.45      981.53     38.42 o 
  -4   1   3     1029.85     1175.35     33.28 o 
  -3   1   3        0.60        0.38      9.65 o 
  -2   1   3       23.98       36.16      7.79 o 
  -1   1   3     2265.77     2301.43     17.71 o 
   0   1   3    15142.24    13686.32    154.06 o 
   1   1   3      579.98      594.05     21.60 o 
   2   1   3     9024.51     8982.13    138.88 o 
   3   1   3      915.93     1011.11     17.52 o 
   4   1   3      363.27      360.68     16.64 o 
   5   1   3     1001.77     1013.37     43.37 o 
   6   1   3      127.26      117.27     11.51 o 
   7   1   3       93.63       79.67     13.06 o 
   8   1   3       47.07       56.07     11.83 o 
   9   1   3       11.14       -4.40     13.08 o 
  -9   2   3        1.83      -12.57     12.57 o 
  -8   2   3      137.26      156.78     24.96 o 
  -7   2   3      213.03      202.64     14.95 o 
  -6   2   3       15.95       18.32      9.47 o 
  -5   2   3      485.64      478.73     23.81 o 
  -4   2   3      595.57      613.52     17.14 o 
  -3   2   3     9033.46     9760.42    134.19 o 
  -2   2   3       63.27       45.45      7.26 o 
  -1   2   3     1800.58     1855.35     26.20 o 
   0   2   3      889.40      883.96     23.09 o 
   1   2   3     3798.64     4087.90     58.33 o 
   2   2   3      108.17      119.90      6.76 o 
   3   2   3       28.96       26.99     11.68 o 
   4   2   3     1850.15     1894.48     29.29 o 
   5   2   3      828.43      773.98     21.46 o 
   6   2   3       15.05       21.28     12.92 o 
   7   2   3        2.70       10.75      9.13 o 
   8   2   3        9.21        7.03     10.63 o 
   9   2   3       65.85       56.41     17.35 o 
  -9   3   3       12.44       21.42     14.25 o 
  -8   3   3        0.73      -12.07     12.07 o 
  -7   3   3       29.46       31.19     10.95 o 
  -6   3   3      681.69      619.52     22.78 o 
  -5   3   3      640.25      652.05     20.71 o 
  -4   3   3      597.76      577.94     29.03 o 
  -3   3   3     1055.69     1123.30     22.02 o 
  -2   3   3     3551.11     3492.60     52.14 o 
  -1   3   3    20133.98    19357.31    383.19 o 
   0   3   3     1051.69      986.68     12.24 o 
   1   3   3     1096.55     1222.21     30.63 o 
   2   3   3       20.35       27.65      5.67 o 
   3   3   3      117.78      126.68      9.80 o 
   4   3   3     1594.15     1592.28     28.85 o 
   5   3   3      776.92      775.95     22.91 o 
   6   3   3      939.10      947.05     27.10 o 
   7   3   3      473.59      427.61     21.52 o 
   8   3   3       86.49       96.42     14.92 o 
   9   3   3        2.32        1.70     22.04 o 
  -8   4   3       25.80       28.93     12.52 o 
  -7   4   3      134.75      151.34     22.93 o 
  -6   4   3        7.78       20.15     10.03 o 
  -5   4   3       19.29       20.06      9.12 o 
  -4   4   3       13.17       10.78      6.78 o 
  -3   4   3     1722.87     1652.85     29.42 o 
  -2   4   3       33.44       37.85      5.99 o 
  -1   4   3      248.77      251.81     11.07 o 
   0   4   3      489.98      551.62     11.02 o 
   1   4   3     6206.60     6352.09     49.76 o 
   2   4   3       11.54        7.20      5.90 o 
   3   4   3      493.18      516.27     17.27 o 
   4   4   3       90.48      105.55     10.58 o 
   5   4   3      327.38      316.79     17.14 o 
   6   4   3       88.84       90.98     12.93 o 
   7   4   3       91.51       94.31     39.48 o 
   8   4   3       50.99       49.79     25.85 o 
  -8   5   3       73.47       92.23     24.08 o 
  -7   5   3        9.56       18.59     15.40 o 
  -6   5   3       69.06       73.47     15.58 o 
  -5   5   3       41.52       46.38     14.16 o 
  -4   5   3      359.77      317.07     22.84 o 
  -3   5   3      102.80       74.71     14.16 o 
  -2   5   3      573.18      509.86     26.02 o 
  -1   5   3     1276.04     1170.19     36.65 o 
   0   5   3        2.78       -2.83      5.53 o 
   1   5   3      212.07      203.41     16.29 o 
   2   5   3      442.92      439.57     23.01 o 
   3   5   3     1231.88     1180.46     41.25 o 
   4   5   3      335.15      314.94     24.25 o 
   5   5   3      373.19      371.95     27.26 o 
   6   5   3        1.53      -12.04     15.93 o 
   7   5   3      379.52      357.78     31.33 o 
   8   5   3      232.16      224.83     29.74 o 
  -7   6   3       21.51       11.33     19.12 o 
  -6   6   3       33.06       13.45     15.22 o 
  -5   6   3       10.86       35.05     14.34 o 
  -4   6   3      196.06      221.65     21.60 o 
  -3   6   3        1.98       -6.37     10.44 o 
  -2   6   3      796.51      683.52     33.11 o 
  -1   6   3      123.27      123.75     17.35 o 
   0   6   3      490.70      491.63     20.03 o 
   1   6   3      302.21      260.77     21.78 o 
   2   6   3     2137.56     2159.63     56.30 o 
   3   6   3      870.25      965.36     38.95 o 
   4   6   3      177.43      156.14     20.36 o 
   5   6   3       19.18       10.80     14.69 o 
   6   6   3        0.53       27.26     13.63 o 
   7   6   3      142.66      167.30     23.19 o 
  -6   7   3        7.37        7.61     16.11 o 
  -5   7   3      176.73      154.20     24.61 o 
  -4   7   3      108.99       53.29     20.71 o 
  -3   7   3        2.07       33.11     10.98 o 
  -2   7   3      115.39      133.13     19.12 o 
  -1   7   3       29.76       24.96     13.63 o 
   0   7   3      452.87      412.49     20.62 o 
   1   7   3      198.56      197.04     23.19 o 
   2   7   3      133.64      191.02     20.00 o 
   3   7   3      510.18      530.57     34.70 o 
   4   7   3       76.49      103.92     18.06 o 
   5   7   3      583.43      617.14     37.18 o 
   6   7   3        5.33        5.84     18.06 o 
  -4   8   3       14.94       13.10     15.40 o 
  -3   8   3       27.60        8.85     14.87 o 
  -2   8   3        0.33        6.73     13.63 o 
  -1   8   3      194.30      232.80     23.72 o 
   0   8   3       97.27      122.95     13.70 o 
   1   8   3       14.07       14.87     13.81 o 
   2   8   3        0.57       -6.73     16.82 o 
   3   8   3      119.41      140.39     21.42 o 
   4   8   3       11.40       43.37     16.46 o 
  -1   9   3      198.04      219.70     27.26 o 
   0   9   3        0.01       17.77     10.34 o 
   1   9   3        3.82       -7.79     16.82 o 
  -9   0   4       20.74       35.05     17.35 o 
  -8   0   4       40.73       19.47     15.22 o 
  -7   0   4      806.35      837.01     37.00 o 
  -6   0   4       69.75       68.87     13.28 o 
  -5   0   4      484.86      478.87     23.19 o 
  -4   0   4     4476.06     4884.87     59.66 o 
  -3   0   4     2248.68     2326.04     36.11 o 
  -2   0   4   125004.35    89897.38    755.75 o 
  -1   0   4        9.91        9.74      3.72 o 
   0   0   4      833.37      798.36      8.89 o 
   1   0   4     1151.50     1040.95     16.64 o 
   2   0   4      272.87      292.10     11.51 o 
   3   0   4     5147.24     4784.85     52.22 o 
   4   0   4     1826.04     1769.27     37.18 o 
   5   0   4      114.70      149.95     15.22 o 
   6   0   4        8.47        1.06     10.80 o 
   7   0   4      121.72      120.21     18.41 o 
   8   0   4      698.53      607.58     38.77 o 
   9   0   4      308.08      248.55     31.69 o 
  -9   1   4       37.25       42.41     12.58 o 
  -8   1   4       24.81       31.82     18.06 o 
  -7   1   4       36.15       63.99     10.80 o 
  -6   1   4      455.85      448.97     18.15 o 
  -5   1   4     2894.25     2943.98     67.36 o 
  -4   1   4     1322.62     1433.82     23.97 o 
  -3   1   4     2910.28     3131.85     30.17 o 
  -2   1   4     3161.48     3391.79     27.62 o 
  -1   1   4       19.93       10.41      3.45 o 
   0   1   4     3935.33     3753.05     19.45 o 
   1   1   4        0.03        2.03      2.94 o 
   2   1   4     3625.58     3679.86     61.52 o 
   3   1   4     2055.27     2087.95     44.52 o 
   4   1   4      198.55      222.28     21.24 o 
   5   1   4      343.53      401.66     15.07 o 
   6   1   4      899.73      881.99     25.21 o 
   7   1   4      133.84      109.92     14.39 o 
   8   1   4        9.91       -6.89     10.58 o 
   9   1   4        0.01       12.32     11.78 o 
  -9   2   4       51.02       77.81     13.54 o 
  -8   2   4        4.01        1.71     10.01 o 
  -7   2   4      100.25      104.62     13.61 o 
  -6   2   4      665.22      717.22     23.28 o 
  -5   2   4        1.75       -4.71     11.24 o 
  -4   2   4     1028.84     1072.57     22.33 o 
  -3   2   4     1645.18     1842.11     40.81 o 
  -2   2   4      575.19      521.41     27.62 o 
  -1   2   4     8315.39     8340.09     58.95 o 
   0   2   4      482.56      518.03     13.39 o 
   1   2   4      771.46      799.17     22.93 o 
   2   2   4    10252.32    10437.73    193.14 o 
   3   2   4     1612.31     1728.84     53.02 o 
   4   2   4      718.14      713.11     18.59 o 
   5   2   4     1525.28     1466.11     31.51 o 
   6   2   4      101.23      101.39     19.39 o 
   7   2   4        7.56       30.17     17.61 o 
   8   2   4        1.70        4.10      8.88 o 
   9   2   4       49.37       49.56     16.64 o 
  -9   3   4       11.70       11.36     13.21 o 
  -8   3   4        0.24       -6.46     28.86 o 
  -7   3   4       89.04       67.56     12.04 o 
  -6   3   4       44.93       33.97     20.62 o 
  -5   3   4        3.59       10.86      6.97 o 
  -4   3   4      657.66      633.08     46.12 o 
  -3   3   4      409.04      451.08     14.56 o 
  -2   3   4       64.23       56.98      6.30 o 
  -1   3   4     1879.19     1959.65     63.20 o 
   0   3   4      315.39      297.74      7.43 o 
   1   3   4      867.42      937.73     30.01 o 
   2   3   4      207.50      195.64      9.45 o 
   3   3   4       55.88       54.43     16.64 o 
   4   3   4      866.97      855.33     37.18 o 
   5   3   4        5.81       18.11      6.75 o 
   6   3   4       45.44       37.98     11.15 o 
   7   3   4        4.73       16.99     13.72 o 
   8   3   4      210.69      195.79     18.09 o 
   9   3   4        0.93       -3.70     19.30 o 
  -8   4   4      138.13      127.60     17.76 o 
  -7   4   4        0.30       12.12      9.57 o 
  -6   4   4       20.82       26.16      9.58 o 
  -5   4   4      677.46      601.77     63.20 o 
  -4   4   4      364.52      375.33     16.18 o 
  -3   4   4     1658.44     1611.77     29.54 o 
  -2   4   4      512.35      588.73     17.09 o 
  -1   4   4      758.83      821.35     19.09 o 
   0   4   4     2207.52     2221.59     54.73 o 
   1   4   4      126.87      116.05      8.99 o 
   2   4   4      914.01      889.98     21.08 o 
   3   4   4     2289.36     2355.37     38.77 o 
   4   4   4      647.56      732.24     21.46 o 
   5   4   4      808.20      793.12     72.05 o 
   6   4   4      293.91      254.58     17.02 o 
   7   4   4        0.10       -8.62     11.77 o 
   8   4   4        9.60       11.31     17.08 o 
  -8   5   4       73.23      109.94     18.59 o 
  -7   5   4      171.80      168.71     23.01 o 
  -6   5   4        3.15        0.00     13.81 o 
  -5   5   4       12.18       10.62     10.44 o 
  -4   5   4      324.43      302.73     23.72 o 
  -3   5   4        0.86        9.74     10.09 o 
  -2   5   4      268.86      300.78     19.30 o 
  -1   5   4      388.80      379.20     21.07 o 
   0   5   4     1820.44     1741.23     31.61 o 
   1   5   4      511.87      499.76     25.32 o 
   2   5   4      786.00      722.65     29.92 o 
   3   5   4     1500.21     1521.78     44.61 o 
   4   5   4      270.49      248.20     22.48 o 
   5   5   4      259.08      247.14     22.84 o 
   6   5   4       21.27        1.59     16.29 o 
   7   5   4        6.45       -6.90     18.06 o 
   8   5   4        0.85       13.63     18.59 o 
  -7   6   4      249.33      257.58     30.27 o 
  -6   6   4       32.71        3.36     15.22 o 
  -5   6   4      202.69      265.02     23.37 o 
  -4   6   4        0.05       -8.32     12.22 o 
  -3   6   4       21.90        6.37     12.92 o 
  -2   6   4      713.76      703.35     31.87 o 
  -1   6   4     1365.72     1371.47     43.73 o 
   0   6   4       69.90       59.48     10.01 o 
   1   6   4      916.80      903.40     36.47 o 
   2   6   4      108.72      100.55     18.06 o 
   3   6   4       26.63       18.06     12.39 o 
   4   6   4       41.88       30.98     15.22 o 
   5   6   4      248.74      210.49     23.55 o 
   6   6   4       39.88       37.71     16.11 o 
   7   6   4        0.22      -11.51     14.87 o 
  -6   7   4        2.39       21.24     16.11 o 
  -5   7   4       79.22      121.44     20.00 o 
  -4   7   4       30.48       37.35     16.29 o 
  -3   7   4      232.21      220.05     24.43 o 
  -2   7   4       20.70       28.86     12.39 o 
  -1   7   4        0.04        5.67     12.22 o 
   0   7   4        1.66       -0.97      8.74 o 
   1   7   4      258.09      240.59     21.78 o 
   2   7   4      190.04      170.84     20.89 o 
   3   7   4       15.03       32.04     14.16 o 
   4   7   4        0.10       -6.55     13.45 o 
   5   7   4        2.61        7.08     16.64 o 
   6   7   4       51.74       69.93     15.76 o 
  -4   8   4       44.72       32.04     17.17 o 
  -3   8   4       56.31       71.17     17.35 o 
  -2   8   4       87.74      134.72     20.89 o 
  -1   8   4        0.09       -4.96     13.28 o 
   0   8   4       16.60       19.80      8.57 o 
   1   8   4       27.95       21.60     16.82 o 
   2   8   4      365.94      287.50     28.15 o 
   3   8   4      450.16      467.01     34.88 o 
   4   8   4        8.00        1.95     16.11 o 
  -1   9   4       27.65        3.89     18.06 o 
   0   9   4       82.00       80.78     15.11 o 
   1   9   4        2.79      -17.88     17.88 o 
  -9   1   5       49.64       40.32     14.25 o 
  -8   1   5        0.11       -9.56      9.56 o 
  -7   1   5      491.25      449.96     36.56 o 
  -6   1   5       34.01       19.94      8.02 o 
  -5   1   5      107.04      141.68     25.58 o 
  -4   1   5    10081.68    11039.38     65.34 o 
  -3   1   5     2792.01     2925.01     41.78 o 
  -2   1   5     4588.95     4650.75     32.17 o 
  -1   1   5      659.88      644.10     10.89 o 
   0   1   5       72.51       72.35      2.98 o 
   1   1   5       44.99       49.15      4.11 o 
   2   1   5      194.80      225.15      7.94 o 
   3   1   5     5316.90     5594.18     41.43 o 
   4   1   5      182.48      189.58     10.07 o 
   5   1   5        3.67        8.01      6.17 o 
   6   1   5      589.54      651.03     22.31 o 
   7   1   5      628.82      635.09     24.41 o 
   8   1   5      121.29      115.92     17.00 o 
   9   1   5      218.97      229.56     30.72 o 
  -9   2   5        1.75       18.43     10.31 o 
  -8   2   5        1.66        7.77     29.12 o 
  -7   2   5      120.21      100.76     12.52 o 
  -6   2   5      858.48      903.24     25.04 o 
  -5   2   5       21.33       11.92     19.39 o 
  -4   2   5      202.59      243.77     11.64 o 
  -3   2   5      373.16      431.07     15.05 o 
  -2   2   5     1213.98     1228.47     21.95 o 
  -1   2   5      682.00      643.84     17.70 o 
   0   2   5        6.21        0.90      2.99 o 
   1   2   5       37.83       26.54      5.13 o 
   2   2   5      595.17      620.95     14.37 o 
   3   2   5      606.76      655.63     20.27 o 
   4   2   5     1746.83     1959.88     49.75 o 
   5   2   5      395.11      404.35     16.08 o 
   6   2   5      295.04      346.81     19.47 o 
   7   2   5      125.71      119.60     13.17 o 
   8   2   5        7.62        2.15     10.63 o 
   9   2   5      119.67      119.94     17.05 o 
  -9   3   5       29.74       35.33     20.98 o 
  -8   3   5      291.69      243.02     19.12 o 
  -7   3   5       61.48       67.69     11.77 o 
  -6   3   5      214.19      223.18     15.27 o 
  -5   3   5       96.41       80.52     10.32 o 
  -4   3   5       23.79       25.69      7.25 o 
  -3   3   5     3974.58     4287.30    209.61 o 
  -2   3   5     1047.72     1075.34     26.47 o 
  -1   3   5      184.59      190.49      8.95 o 
   0   3   5     1970.24     1931.12     22.56 o 
   1   3   5     2286.78     2454.05     28.16 o 
   2   3   5     4905.35     5251.66     59.31 o 
   3   3   5     2388.31     2295.14     33.02 o 
   4   3   5     1533.42     1583.85     29.61 o 
   5   3   5      523.59      546.90     19.28 o 
   6   3   5       21.07       20.94      9.15 o 
   7   3   5       16.72       12.20     10.46 o 
   8   3   5       83.18       92.87     14.33 o 
   9   3   5       29.58       19.85     12.86 o 
  -8   4   5        0.13      -12.39     12.39 o 
  -7   4   5        5.20       21.27      8.92 o 
  -6   4   5       30.33       33.14     10.26 o 
  -5   4   5      136.64      132.19     16.55 o 
  -4   4   5       73.30       77.17      8.32 o 
  -3   4   5        2.02        4.42      9.56 o 
  -2   4   5       52.79       55.73      6.94 o 
  -1   4   5      783.71      987.22     21.09 o 
   0   4   5     1492.49     1525.30     36.61 o 
   1   4   5     2004.32     2146.23     36.47 o 
   2   4   5      841.78      775.04     51.61 o 
   3   4   5      252.87      235.83     13.01 o 
   4   4   5        2.69        0.99      7.46 o 
   5   4   5      202.69      163.04     14.76 o 
   6   4   5      320.07      304.35     36.20 o 
   7   4   5      323.96      340.12     28.15 o 
   8   4   5        8.46       33.29     19.03 o 
  -8   5   5        9.06       19.30     18.77 o 
  -7   5   5       43.50       66.74     19.47 o 
  -6   5   5        2.28       10.62     13.99 o 
  -5   5   5        0.04        4.07     14.16 o 
  -4   5   5      645.21      605.45     30.63 o 
  -3   5   5      752.68      748.50     32.40 o 
  -2   5   5      117.88       99.49     15.93 o 
  -1   5   5      132.83      127.11     13.28 o 
   0   5   5       79.35       87.69     23.01 o 
   1   5   5     1463.05     1574.53     43.55 o 
   2   5   5      341.12      346.98     21.78 o 
   3   5   5     1691.03     1700.23     46.74 o 
   4   5   5        2.98        6.02     11.86 o 
   5   5   5      423.83      410.89     29.92 o 
   6   5   5      184.85      207.66     23.01 o 
   7   5   5      288.79      297.42     28.68 o 
  -7   6   5      114.18      114.19     22.84 o 
  -6   6   5        0.02        8.50     13.10 o 
  -5   6   5       81.98       66.39     17.70 o 
  -4   6   5       19.78       22.48     13.63 o 
  -3   6   5        8.57        2.66     12.04 o 
  -2   6   5        8.50       21.95     12.57 o 
  -1   6   5       70.51       65.50     12.92 o 
   0   6   5     1035.58     1105.02     28.29 o 
   1   6   5      549.24      502.24     28.50 o 
   2   6   5      498.19      471.62     27.09 o 
   3   6   5      829.96      882.51     38.95 o 
   4   6   5        3.16      -12.75     12.75 o 
   5   6   5       19.76       12.57     18.94 o 
   6   6   5       97.35       83.03     20.36 o 
   7   6   5       68.58       77.19     21.42 o 
  -6   7   5       18.55       19.30     19.83 o 
  -5   7   5        8.15       -7.08     15.22 o 
  -4   7   5      164.28      197.92     24.08 o 
  -3   7   5      698.62      752.21     38.06 o 
  -2   7   5       53.83       39.30     15.76 o 
  -1   7   5      631.62      686.89     35.76 o 
   0   7   5       60.65       52.20     11.38 o 
   1   7   5      310.20      311.93     27.79 o 
   2   7   5       47.10       61.43     15.93 o 
   3   7   5      135.00      161.81     21.78 o 
   4   7   5        0.30       21.42     10.80 o 
   5   7   5       94.43       94.89     21.78 o 
   6   7   5       43.18       44.97     18.41 o 
  -4   8   5        0.48       -1.95     14.52 o 
  -3   8   5       28.93       53.82     17.00 o 
  -2   8   5       55.01       66.92     17.53 o 
  -1   8   5      460.94      503.48     33.64 o 
   0   8   5        5.00       17.25      9.62 o 
   1   8   5        0.07       23.55     13.81 o 
   2   8   5       50.35       74.18     17.00 o 
   3   8   5       88.45       43.20     21.24 o 
   4   8   5       71.03       85.86     20.18 o 
   0   9   5      138.32      183.09     17.34 o 
  -9   0   6      137.95      152.25     24.61 o 
  -8   0   6      181.19      161.99     23.19 o 
  -7   0   6      246.90      222.88     21.24 o 
  -6   0   6      820.55      885.52     34.52 o 
  -5   0   6      426.31      464.71     22.84 o 
  -4   0   6       24.81       12.75      6.73 o 
  -3   0   6        4.82       12.04      5.84 o 
  -2   0   6    40670.09    34267.05    504.54 o 
  -1   0   6      189.93      265.20     10.27 o 
   0   0   6    11184.54    10032.27    157.98 o 
   1   0   6     5699.30     5304.44     42.31 o 
   2   0   6     7059.18     6921.28     56.12 o 
   3   0   6       12.13       22.84      6.73 o 
   4   0   6      398.24      364.69     18.77 o 
   5   0   6      197.41      163.76     15.58 o 
   6   0   6      658.51      671.13     31.87 o 
   7   0   6     1401.82     1321.55     48.33 o 
   8   0   6        1.97      -16.64     16.64 o 
   9   0   6        2.85      -12.75     15.93 o 
  -9   1   6        0.20       23.05      9.81 o 
  -8   1   6       21.32       24.48     19.92 o 
  -7   1   6        9.70       20.71      9.85 o 
  -6   1   6       73.26       89.15     10.48 o 
  -5   1   6      279.64      261.72     13.85 o 
  -4   1   6     1641.32     1662.17     26.60 o 
  -3   1   6        8.56        7.08      4.38 o 
  -2   1   6     2110.11     2218.76     23.10 o 
  -1   1   6     2139.45     2189.73     20.40 o 
   0   1   6      430.06      498.25      8.69 o 
   1   1   6     1243.48     1188.67     15.33 o 
   2   1   6      658.36      676.59     25.67 o 
   3   1   6     3676.15     3794.28     35.55 o 
   4   1   6        0.43       -2.23      5.32 o 
   5   1   6       32.20       26.21     11.06 o 
   6   1   6      108.81       86.99     12.09 o 
   7   1   6      169.18      183.32     32.57 o 
   8   1   6      142.34      117.37     19.56 o 
   9   1   6        2.65        1.13     17.35 o 
  -9   2   6       99.18       99.53     16.46 o 
  -8   2   6      155.20      147.47     15.96 o 
  -7   2   6        1.10        0.53      9.57 o 
  -6   2   6      102.15      119.60     34.96 o 
  -5   2   6     1104.30     1260.37     27.16 o 
  -4   2   6      370.87      353.20     14.20 o 
  -3   2   6     2408.32     2484.17     29.98 o 
  -2   2   6     1123.52     1219.48     29.12 o 
  -1   2   6      665.06      696.32     52.49 o 
   0   2   6      117.54      111.55      5.98 o 
   1   2   6      763.61      725.99     14.08 o 
   2   2   6     4162.83     4332.22     55.06 o 
   3   2   6     3892.38     4041.93     68.25 o 
   4   2   6       56.83       86.04      8.19 o 
   5   2   6      233.23      206.25     12.57 o 
   6   2   6       58.59       58.62     10.52 o 
   7   2   6      174.57      175.12     15.92 o 
   8   2   6        1.44       -5.04     10.82 o 
   9   2   6        0.02        5.27     14.07 o 
  -9   3   6       27.54       14.43     13.64 o 
  -8   3   6        5.65      -10.09     11.25 o 
  -7   3   6        9.13       22.38     10.80 o 
  -6   3   6       36.36       56.95      9.39 o 
  -5   3   6      116.72      113.16     16.38 o 
  -4   3   6        0.08       -5.88      5.88 o 
  -3   3   6     3384.18     3659.11     40.24 o 
  -2   3   6       34.36       28.06      6.37 o 
  -1   3   6      815.30      826.13     16.96 o 
   0   3   6      108.58      101.17      7.54 o 
   1   3   6      689.60      740.71     32.84 o 
   2   3   6     2721.93     2952.24     45.67 o 
   3   3   6        5.69        5.76      7.52 o 
   4   3   6     1297.09     1302.53     27.48 o 
   5   3   6       14.80       13.58      7.57 o 
   6   3   6        6.08       -6.28      8.68 o 
   7   3   6        0.38        7.94      8.49 o 
   8   3   6       16.84       29.84     10.45 o 
   9   3   6       10.78        1.95     21.07 o 
  -8   4   6       79.59       75.16     15.77 o 
  -7   4   6       49.54       56.26     12.35 o 
  -6   4   6        1.75       10.80      8.82 o 
  -5   4   6        3.34        4.57      8.09 o 
  -4   4   6      110.58      122.86     10.01 o 
  -3   4   6       56.47       55.71      8.41 o 
  -2   4   6     1282.43     1289.41     25.72 o 
  -1   4   6     3120.85     3401.31     43.28 o 
   0   4   6     1778.46     1941.77     23.22 o 
   1   4   6     6249.27     6147.13     51.01 o 
   2   4   6      175.72      169.08     10.80 o 
   3   4   6      170.51      165.49     24.52 o 
   4   4   6      420.48      432.38     33.81 o 
   5   4   6     1010.62     1024.01     28.42 o 
   6   4   6       81.17       83.80     12.89 o 
   7   4   6      346.39      333.99     26.91 o 
   8   4   6       10.47       -8.33     12.33 o 
  -8   5   6        0.13       13.63     16.64 o 
  -7   5   6       84.38       77.72     18.23 o 
  -6   5   6       22.34        3.01     13.63 o 
  -5   5   6       43.04       43.55     13.10 o 
  -4   5   6        9.96       -3.72     13.10 o 
  -3   5   6       92.15       89.58     13.99 o 
  -2   5   6      445.16      430.37     24.08 o 
  -1   5   6      166.02      134.19     14.34 o 
   0   5   6      158.50      134.01     12.92 o 
   1   5   6      130.36      120.21     15.76 o 
   2   5   6      236.09      210.67     18.41 o 
   3   5   6     1338.11     1314.65     43.20 o 
   4   5   6     1378.07     1367.05     46.74 o 
   5   5   6       58.29       54.00     16.46 o 
   6   5   6       19.56       27.97     15.22 o 
   7   5   6      220.80      177.39     25.32 o 
  -7   6   6       14.69       13.45     16.46 o 
  -6   6   6        0.10      -15.22     15.22 o 
  -5   6   6      190.52      206.95     23.90 o 
  -4   6   6      102.34      102.15     15.93 o 
  -3   6   6      766.55      769.21     37.35 o 
  -2   6   6      706.46      588.99     32.22 o 
  -1   6   6        0.69       16.64     10.98 o 
   0   6   6      791.44      710.70     23.89 o 
   1   6   6       57.89       30.98     14.16 o 
   2   6   6      229.08      264.49     21.24 o 
   3   6   6      312.28      311.22     25.32 o 
   4   6   6        2.51        2.83     12.39 o 
   5   6   6      379.79      386.82     28.86 o 
   6   6   6        3.97       -7.08     16.29 o 
   7   6   6       62.74       95.42     21.95 o 
  -6   7   6      155.86      120.74     25.32 o 
  -5   7   6        1.85      -14.34     17.35 o 
  -4   7   6       10.09        3.36     16.29 o 
  -3   7   6        6.14       32.40     14.87 o 
  -2   7   6       29.34       41.07     16.29 o 
  -1   7   6       23.89       20.00     13.63 o 
   0   7   6        3.53       -8.49      8.49 o 
   1   7   6       29.30       12.92     16.29 o 
   2   7   6       26.72       30.98     13.28 o 
   3   7   6        4.30       15.58     11.86 o 
   4   7   6       41.99       51.69     15.40 o 
   5   7   6        2.43        0.00     17.17 o 
  -4   8   6        1.16       11.51     14.87 o 
  -3   8   6      237.39      250.86     25.85 o 
  -2   8   6      171.50      141.98     22.31 o 
  -1   8   6      447.34      437.09     32.40 o 
   0   8   6       27.65       25.27      9.82 o 
   1   8   6      348.67      382.39     30.45 o 
   2   8   6       21.84       54.00     15.40 o 
   3   8   6       36.14       50.99     18.23 o 
   4   8   6        3.98       -3.89     14.69 o 
  -9   1   7       18.07       31.81     10.98 o 
  -8   1   7       21.97       21.68     10.83 o 
  -7   1   7      193.00      212.73     15.90 o 
  -6   1   7        1.74        2.31      8.75 o 
  -5   1   7      942.62      915.52     51.69 o 
  -4   1   7     3651.75     3824.30     40.05 o 
  -3   1   7      106.54      115.84      9.65 o 
  -2   1   7      331.40      387.24     24.78 o 
  -1   1   7     1288.18     1301.98     26.20 o 
   0   1   7     4780.65     4593.84     74.56 o 
   1   1   7     6487.98     6372.88     36.99 o 
   2   1   7     4476.49     4398.97     98.25 o 
   3   1   7        0.93        3.45      5.07 o 
   4   1   7      367.11      325.33     13.70 o 
   5   1   7      715.21      738.35     21.09 o 
   6   1   7       20.16        3.82      9.01 o 
   7   1   7       15.04       22.58      9.47 o 
   8   1   7       80.17      107.27     25.32 o 
   9   1   7       53.30       57.05     14.09 o 
  -9   2   7       19.00        6.71     12.49 o 
  -8   2   7        0.53       18.78     10.80 o 
  -7   2   7       23.87       20.78     13.63 o 
  -6   2   7       30.21       23.58     10.44 o 
  -5   2   7     1873.30     2006.80    117.20 o 
  -4   2   7       32.97       22.38      7.16 o 
  -3   2   7      352.90      337.52     12.08 o 
  -2   2   7      276.14      241.50      9.57 o 
  -1   2   7     2628.16     2592.32     38.06 o 
   0   2   7      229.34      224.23      5.93 o 
   1   2   7     2743.90     2708.43     27.29 o 
   2   2   7     2084.76     2135.84     80.11 o 
   3   2   7     1074.07     1040.15     21.24 o 
   4   2   7      177.75      195.52     16.55 o 
   5   2   7       11.04        8.07     10.62 o 
   6   2   7       66.09       61.10     12.48 o 
   7   2   7       56.28       43.35     11.51 o 
   8   2   7      100.08       82.85     14.88 o 
   9   2   7        0.17       -9.31     22.75 o 
  -9   3   7        2.82       -5.17     23.28 o 
  -8   3   7        5.86        1.31     11.34 o 
  -7   3   7       17.60       13.41     16.11 o 
  -6   3   7       19.56       24.83      8.93 o 
  -5   3   7      113.15      111.79     13.45 o 
  -4   3   7       54.23       60.61     21.24 o 
  -3   3   7     2323.32     2400.31     33.42 o 
  -2   3   7     1244.23     1148.64     31.42 o 
  -1   3   7     1394.28     1275.53     40.72 o 
   0   3   7      308.87      312.68      7.82 o 
   1   3   7     1330.95     1419.29     29.65 o 
   2   3   7      269.17      225.12     10.45 o 
   3   3   7      123.54       87.11      8.89 o 
   4   3   7      461.19      500.94     19.83 o 
   5   3   7      437.92      438.06     18.21 o 
   6   3   7       13.70        1.24      8.79 o 
   7   3   7       44.63       40.79     23.90 o 
   8   3   7       28.24       48.64     13.73 o 
  -8   4   7        9.08       10.56     11.60 o 
  -7   4   7       12.69       12.75     10.01 o 
  -6   4   7        2.97       15.38      8.17 o 
  -5   4   7      208.92      188.26     15.33 o 
  -4   4   7        0.86       14.61      6.30 o 
  -3   4   7       21.83       25.74      7.17 o 
  -2   4   7      527.93      533.13     17.09 o 
  -1   4   7     1123.49     1221.17     24.28 o 
   0   4   7       11.60       15.24      3.65 o 
   1   4   7      289.54      275.00     12.40 o 
   2   4   7       11.09       20.38      6.55 o 
   3   4   7      756.50      747.58     34.70 o 
   4   4   7       63.66       69.57      9.95 o 
   5   4   7       48.92       51.72     10.03 o 
   6   4   7        5.33        4.21     16.29 o 
   7   4   7       16.68       19.55     10.23 o 
   8   4   7        3.50       13.00     10.70 o 
  -8   5   7       64.44       35.41     22.48 o 
  -7   5   7        1.39      -10.44     15.40 o 
  -6   5   7       21.35       32.40     15.40 o 
  -5   5   7      229.27      269.80     23.01 o 
  -4   5   7      615.24      652.37     31.87 o 
  -3   5   7      313.94      293.17     23.01 o 
  -2   5   7      130.12      131.18     14.69 o 
  -1   5   7       62.78       71.52     12.92 o 
   0   5   7      133.03      123.65     10.51 o 
   1   5   7     4543.70     4640.21     73.47 o 
   2   5   7     1742.28     1625.69     46.03 o 
   3   5   7      804.07      850.82     35.05 o 
   4   5   7       85.73       85.51     15.76 o 
   5   5   7      211.78      258.11     23.19 o 
   6   5   7       70.68       63.02     17.17 o 
   7   5   7       31.74       53.29     18.94 o 
  -7   6   7        4.63        9.74     14.87 o 
  -6   6   7      114.81      104.27     22.84 o 
  -5   6   7       15.29      -14.87     14.87 o 
  -4   6   7      195.06      195.27     21.07 o 
  -3   6   7      102.69       79.66     16.29 o 
  -2   6   7       50.09       38.77     14.69 o 
  -1   6   7     1950.22     1954.27     54.88 o 
   0   6   7       30.67       41.95     10.38 o 
   1   6   7      833.83      858.96     36.47 o 
   2   6   7      111.37      124.99     16.82 o 
   3   6   7      765.71      791.87     37.71 o 
   4   6   7       81.78      101.97     16.64 o 
   5   6   7      468.63      374.07     32.75 o 
   6   6   7       71.20       60.19     19.30 o 
  -6   7   7        0.02       -3.89     17.17 o 
  -5   7   7       71.73       66.56     21.24 o 
  -4   7   7      205.28      184.82     24.25 o 
  -3   7   7       40.61       26.55     15.22 o 
  -2   7   7       30.40       23.72     12.92 o 
  -1   7   7      172.81      157.03     21.24 o 
   0   7   7       16.87        3.06     10.00 o 
   1   7   7      556.21      525.08     31.87 o 
   2   7   7      126.30      107.81     20.36 o 
   3   7   7      268.87      250.68     23.01 o 
   4   7   7        0.44       -3.36     16.29 o 
   5   7   7       93.58      104.10     20.18 o 
  -4   8   7      112.72      128.88     22.13 o 
  -3   8   7      136.31      120.21     21.95 o 
  -2   8   7      250.12      314.76     30.27 o 
  -1   8   7      170.09      170.48     24.96 o 
   0   8   7      372.31      344.15     39.74 o 
   1   8   7      121.37      133.48     21.78 o 
   2   8   7        7.89       14.16     13.81 o 
   3   8   7       16.59        3.72     14.52 o 
   4   8   7       19.69        5.84     18.77 o 
  -9   0   8      142.41      113.66     23.55 o 
  -8   0   8       56.18       52.58     17.17 o 
  -7   0   8        5.38        6.55     12.39 o 
  -6   0   8      928.98      838.25     36.29 o 
  -5   0   8      663.05      624.93     27.62 o 
  -4   0   8     1053.04     1208.07     32.57 o 
  -3   0   8      886.30      888.53     25.14 o 
  -2   0   8      480.15      447.01     16.11 o 
  -1   0   8     1112.46      960.05     20.36 o 
   0   0   8     1692.90     1569.32     19.47 o 
   1   0   8        3.14        4.60      4.78 o 
   2   0   8    13567.59    12757.89     82.32 o 
   3   0   8     1698.01     1702.35     35.05 o 
   4   0   8     1680.53     1609.94     38.95 o 
   5   0   8     1100.91      944.83     33.99 o 
   6   0   8     1044.38      971.38     37.71 o 
   7   0   8      396.40      400.63     29.56 o 
   8   0   8       14.77       28.68     12.39 o 
   9   0   8       29.80       29.74     18.59 o 
  -9   1   8        2.07       -5.93     12.92 o 
  -8   1   8       36.02       25.95     13.08 o 
  -7   1   8      606.30      594.50     24.78 o 
  -6   1   8        2.53        1.24      8.18 o 
  -5   1   8     1532.07     1598.04     30.17 o 
  -4   1   8      306.30      313.47     13.13 o 
  -3   1   8      115.40      134.58     12.66 o 
  -2   1   8      306.02      305.37      9.83 o 
  -1   1   8       53.83       50.23      6.37 o 
   0   1   8     4551.52     4416.58     33.20 o 
   1   1   8     2818.74     2896.50     42.75 o 
   2   1   8     1709.72     1798.07     23.35 o 
   3   1   8      875.89     1002.28     73.20 o 
   4   1   8     2567.28     2653.79     35.67 o 
   5   1   8      722.44      663.38     20.78 o 
   6   1   8       27.98       27.29      9.89 o 
   7   1   8        5.82        1.80      9.78 o 
   8   1   8      122.26      125.75     13.83 o 
   9   1   8       20.95       32.82     11.54 o 
  -9   2   8        8.27       13.11     14.07 o 
  -8   2   8       14.54        2.68     12.92 o 
  -7   2   8      161.74      196.71     14.67 o 
  -6   2   8      281.97      262.44     15.57 o 
  -5   2   8      454.75      508.43     18.40 o 
  -4   2   8      760.18      714.38     19.15 o 
  -3   2   8        6.93        6.98      5.09 o 
  -2   2   8        0.02        2.77      3.69 o 
  -1   2   8       88.17       96.02      6.88 o 
   0   2   8     3455.05     3469.61     21.93 o 
   1   2   8     1283.69     1258.15     19.65 o 
   2   2   8      188.70      254.28     11.19 o 
   3   2   8      129.01      175.65     10.52 o 
   4   2   8      199.40      201.10     11.51 o 
   5   2   8       22.04       29.44      7.19 o 
   6   2   8     1289.31     1275.85     70.72 o 
   7   2   8       10.13       14.24     18.59 o 
   8   2   8      208.62      201.36     23.19 o 
   9   2   8       71.56       68.66     17.35 o 
  -9   3   8       20.88       37.27     13.20 o 
  -8   3   8       34.81       37.32     19.56 o 
  -7   3   8        3.56       -4.36      9.17 o 
  -6   3   8       94.44      108.53     37.53 o 
  -5   3   8      623.93      640.02     28.24 o 
  -4   3   8        7.94        1.85      6.64 o 
  -3   3   8        1.02        4.02      9.47 o 
  -2   3   8     1057.53     1092.85     21.34 o 
  -1   3   8      891.23      886.65     21.60 o 
   0   3   8      172.04      170.88      6.34 o 
   1   3   8      319.34      337.60     27.88 o 
   2   3   8      273.66      276.79     18.41 o 
   3   3   8       64.98       86.10      8.00 o 
   4   3   8      177.52      177.87     11.89 o 
   5   3   8      330.96      339.76     16.77 o 
   6   3   8       18.41       20.40      9.51 o 
   7   3   8        8.77       24.25      9.01 o 
   8   3   8       10.03        7.42     12.30 o 
  -8   4   8        7.21        0.52     14.61 o 
  -7   4   8        2.05       10.15     10.08 o 
  -6   4   8      171.37      165.12     19.03 o 
  -5   4   8      732.93      686.71     22.96 o 
  -4   4   8      762.64      703.18     22.66 o 
  -3   4   8        0.40        9.15      6.08 o 
  -2   4   8      171.94      178.21     10.89 o 
  -1   4   8       20.67        8.66      7.52 o 
   0   4   8      235.09      269.12      8.29 o 
   1   4   8      321.56      352.24     14.08 o 
   2   4   8      762.59      703.98     20.09 o 
   3   4   8      252.69      281.52     26.38 o 
   4   4   8       48.77       64.63     16.64 o 
   5   4   8      248.90      275.06     16.19 o 
   6   4   8       13.12       -6.55     10.33 o 
   7   4   8       72.37       55.49     12.78 o 
   8   4   8       32.19       41.93     14.07 o 
  -7   5   8       82.00       47.44     18.59 o 
  -6   5   8      202.32      187.66     21.42 o 
  -5   5   8       43.49       33.46     12.75 o 
  -4   5   8      113.52      128.17     14.34 o 
  -3   5   8      303.64      224.30     21.07 o 
  -2   5   8     1528.86     1476.81     43.90 o 
  -1   5   8      248.87      282.37     19.47 o 
   0   5   8      185.20      194.34     17.08 o 
   1   5   8      816.69      825.15     33.28 o 
   2   5   8       92.62       75.42     14.69 o 
   3   5   8       47.28       43.02     15.93 o 
   4   5   8        7.65        9.03     12.22 o 
   5   5   8       53.16       58.42     16.29 o 
   6   5   8        3.81        6.37     14.52 o 
   7   5   8       28.54       32.40     19.30 o 
  -7   6   8        6.17       -7.79     20.36 o 
  -6   6   8      187.60      186.06     27.09 o 
  -5   6   8       49.37       30.27     14.16 o 
  -4   6   8        4.07      -13.10     13.10 o 
  -3   6   8      213.46      215.80     21.60 o 
  -2   6   8        8.06       11.51     13.10 o 
  -1   6   8     2538.69     2435.62     61.25 o 
   0   6   8     1083.30     1082.16     28.73 o 
   1   6   8        9.49        8.67     12.92 o 
   2   6   8      261.24      260.77     22.84 o 
   3   6   8        7.77        8.14     14.16 o 
   4   6   8       10.78        3.01     13.28 o 
   5   6   8       77.41       84.27     17.17 o 
   6   6   8       21.44       19.65     17.00 o 
  -5   7   8       63.37       30.98     18.23 o 
  -4   7   8      137.29      107.81     26.02 o 
  -3   7   8      713.78      617.85     38.95 o 
  -2   7   8       70.97       69.22     15.05 o 
  -1   7   8      184.13      189.96     20.54 o 
   0   7   8       18.03       12.92     13.72 o 
   1   7   8      978.72      891.01     42.49 o 
   2   7   8        0.07       -6.02     14.16 o 
   3   7   8        3.36        3.19     11.33 o 
   4   7   8       15.47       -8.50     15.22 o 
   5   7   8      121.31      145.88     23.55 o 
  -4   8   8      193.99      194.38     27.26 o 
  -3   8   8        4.20       -9.21     17.53 o 
  -2   8   8       39.27       49.57     14.87 o 
  -1   8   8        0.11       -6.90     16.64 o 
   0   8   8        3.10       -4.41      9.87 o 
   1   8   8       28.21       43.37     14.87 o 
   2   8   8      118.91      128.17     21.78 o 
   3   8   8        1.88       -1.77     14.34 o 
  -9   1   9        9.05        9.35     21.16 o 
  -8   1   9       93.95       94.53     16.64 o 
  -7   1   9        2.65        4.20      9.70 o 
  -6   1   9      129.76      379.76    197.66 o 
  -5   1   9      109.44       97.08     19.83 o 
  -4   1   9      744.13      693.47     22.66 o 
  -3   1   9      490.08      491.80     14.69 o 
  -2   1   9     1014.54      958.77     17.52 o 
  -1   1   9      504.36      462.16     26.11 o 
   0   1   9    10490.08    10109.60     78.48 o 
   1   1   9     1156.69     1129.93     20.00 o 
   2   1   9     1822.25     1909.31     25.41 o 
   3   1   9      170.78      169.52      9.44 o 
   4   1   9     1544.21     1574.79     30.98 o 
   5   1   9      623.28      640.54     20.33 o 
   6   1   9      717.46      716.42     28.15 o 
   7   1   9      169.79      165.01     14.33 o 
   8   1   9       30.71        7.73     11.62 o 
   9   1   9       40.57       35.71     13.58 o 
  -9   2   9       57.33       47.92     13.61 o 
  -8   2   9      125.43      125.39     15.48 o 
  -7   2   9       67.75       72.15     13.37 o 
  -6   2   9       12.20       14.68     13.28 o 
  -5   2   9       64.00       74.55      8.79 o 
  -4   2   9      405.62      416.79     15.83 o 
  -3   2   9      302.43      312.70     20.54 o 
  -2   2   9      567.85      557.49     14.65 o 
  -1   2   9     1702.39     1787.72     46.03 o 
   0   2   9     1634.97     1911.37     20.64 o 
   1   2   9      355.86      360.87     15.84 o 
   2   2   9     8479.24     9221.97     77.36 o 
   3   2   9     3657.68     3718.63     40.25 o 
   4   2   9       79.28       90.28      8.88 o 
   5   2   9      159.23      139.66     11.26 o 
   6   2   9       79.60       71.81     11.58 o 
   7   2   9      203.82      225.74     20.27 o 
   8   2   9       56.55       71.94     14.61 o 
   9   2   9       69.79       64.34     14.64 o 
  -8   3   9      342.44      347.71     20.89 o 
  -7   3   9      141.85      163.31     14.38 o 
  -6   3   9      280.32      317.71     17.02 o 
  -5   3   9       16.53       24.56     12.39 o 
  -4   3   9     1320.60     1235.91     27.16 o 
  -3   3   9     2069.65     2102.05     36.29 o 
  -2   3   9       78.85       86.31      7.13 o 
  -1   3   9     3863.05     3755.57    109.58 o 
   0   3   9      668.52      816.85     12.94 o 
   1   3   9       96.75       91.86      8.59 o 
   2   3   9     1203.97     1144.36     35.32 o 
   3   3   9       21.22       19.77      6.49 o 
   4   3   9     1625.99     1636.01     31.48 o 
   5   3   9       16.37       29.45      7.57 o 
   6   3   9      267.77      292.78     17.21 o 
   7   3   9       85.63       78.80     18.59 o 
   8   3   9       51.57       52.14     14.16 o 
  -8   4   9        5.83       -8.26     13.81 o 
  -7   4   9        3.53       -1.10     10.78 o 
  -6   4   9        0.21       17.92      9.39 o 
  -5   4   9      208.12      194.02     14.65 o 
  -4   4   9       22.94       26.41      9.38 o 
  -3   4   9       92.67       68.99      9.42 o 
  -2   4   9       21.16       10.09     10.44 o 
  -1   4   9     1056.50     1097.16     24.96 o 
   0   4   9       12.66       12.72      3.96 o 
   1   4   9       33.97       33.36      7.79 o 
   2   4   9      135.33      137.76     10.32 o 
   3   4   9        5.84        0.76     10.18 o 
   4   4   9       52.87       53.61      9.48 o 
   5   4   9      407.30      363.23     19.08 o 
   6   4   9       25.63       21.63      9.40 o 
   7   4   9       96.67       85.71     14.39 o 
   8   4   9        0.00        7.98     18.94 o 
  -7   5   9       34.80       28.50     17.35 o 
  -6   5   9       95.14      106.22     18.23 o 
  -5   5   9        0.01      -13.63     13.63 o 
  -4   5   9      445.99      484.89     28.50 o 
  -3   5   9       11.45        5.84     11.33 o 
  -2   5   9       49.60       40.36     12.57 o 
  -1   5   9      378.54      355.31     21.95 o 
   0   5   9      802.35      718.14     22.16 o 
   1   5   9      469.98      448.07     24.78 o 
   2   5   9      466.22      376.55     25.32 o 
   3   5   9      286.04      271.57     22.31 o 
   4   5   9      294.27      274.58     24.43 o 
   5   5   9        3.87        8.67     12.39 o 
   6   5   9      640.43      671.13     38.06 o 
   7   5   9        0.19        5.49     13.10 o 
  -6   6   9        0.40        7.08     14.87 o 
  -5   6   9        5.78       22.66     13.28 o 
  -4   6   9      405.63      356.19     28.50 o 
  -3   6   9      112.91      105.69     18.41 o 
  -2   6   9      322.30      327.69     25.85 o 
  -1   6   9      126.73      117.55     18.23 o 
   0   6   9     1502.97     1510.49     34.55 o 
   1   6   9      214.78      196.15     21.95 o 
   2   6   9       33.56       32.75     14.69 o 
   3   6   9        9.56       34.88     12.39 o 
   4   6   9        6.22       27.09     11.68 o 
   5   6   9        5.68       23.01     15.76 o 
   6   6   9        1.56       30.80     14.69 o 
  -5   7   9       23.67       10.98     16.29 o 
  -4   7   9        2.92        1.77     13.28 o 
  -3   7   9       87.18       88.16     21.95 o 
  -2   7   9      367.76      343.98     28.15 o 
  -1   7   9       11.79       11.86     13.81 o 
   0   7   9      293.87      288.16     18.21 o 
   1   7   9      223.62      188.01     22.84 o 
   2   7   9      105.45       92.59     19.65 o 
   3   7   9       38.19       24.43     14.52 o 
   4   7   9        0.52       20.89     13.45 o 
   5   7   9      183.86      206.07     26.55 o 
  -3   8   9        0.96      -17.00     17.00 o 
  -2   8   9      169.21      137.91     22.66 o 
  -1   8   9        3.66      -15.76     15.76 o 
   0   8   9        2.12       -9.92     28.59 o 
   1   8   9       12.42        0.00     14.87 o 
   2   8   9      394.29      478.17     34.88 o 
   3   8   9      130.60      171.37     20.71 o 
  -9   0  10       17.27        1.77     19.30 o 
  -8   0  10        5.96       -3.19     13.28 o 
  -7   0  10        0.35      -10.98     12.75 o 
  -6   0  10        1.33        0.00     10.62 o 
  -5   0  10      655.47      624.40     27.97 o 
  -4   0  10     9678.12     9200.58     91.70 o 
  -3   0  10     1177.12     1218.70     30.98 o 
  -2   0  10     1259.91     1236.40     27.97 o 
  -1   0  10      826.08      770.62     22.66 o 
   0   0  10      519.35      537.47     15.31 o 
   1   0  10     4272.45     3809.93     46.21 o 
   2   0  10      750.29      701.58     22.66 o 
   3   0  10       54.55       36.11      8.32 o 
   4   0  10     2837.60     2933.26     54.17 o 
   5   0  10      830.14      710.96     30.63 o 
   6   0  10       81.03       68.51     14.87 o 
   7   0  10      232.12      237.58     24.78 o 
   8   0  10       46.68       61.08     16.82 o 
   9   0  10        0.10       19.12     19.12 o 
  -9   1  10        4.99      -10.12     27.00 o 
  -8   1  10       38.64       24.02     24.96 o 
  -7   1  10       62.84       50.02     12.33 o 
  -6   1  10      297.58      289.65     16.58 o 
  -5   1  10       28.06       27.79      8.44 o 
  -4   1  10       58.06       70.90      8.19 o 
  -3   1  10     1646.72     1707.07     35.32 o 
  -2   1  10      287.24      327.78     10.89 o 
  -1   1  10      543.32      547.93     25.94 o 
   0   1  10     1461.52     1486.28     14.58 o 
   1   1  10     8481.82     8184.61    212.79 o 
   2   1  10      349.91      321.02     22.48 o 
   3   1  10      756.91      819.93     29.74 o 
   4   1  10        8.75       -3.78      6.44 o 
   5   1  10      309.53      319.85     23.90 o 
   6   1  10      160.36      188.24     23.81 o 
   7   1  10       44.99       41.60     12.45 o 
   8   1  10        3.06       -2.47     10.89 o 
   9   1  10       15.07       13.38     13.84 o 
  -9   2  10        5.71      -12.34     21.07 o 
  -8   2  10        0.86       -0.41     19.12 o 
  -7   2  10      111.17       94.66     13.07 o 
  -6   2  10     1279.70     1153.79     30.79 o 
  -5   2  10      510.34      489.08     19.27 o 
  -4   2  10      253.26      266.74     13.70 o 
  -3   2  10       95.75      101.79      8.32 o 
  -2   2  10      237.11      233.60     10.80 o 
  -1   2  10      273.20      301.22     10.70 o 
   0   2  10    15382.27    15452.06    286.47 o 
   1   2  10      396.47      395.74     12.33 o 
   2   2  10      634.41      677.62     32.22 o 
   3   2  10       40.63       67.07      8.31 o 
   4   2  10       28.57       23.36      7.95 o 
   5   2  10       12.23       13.10      7.39 o 
   6   2  10      233.45      208.73     15.32 o 
   7   2  10       90.42       81.55     14.57 o 
   8   2  10       30.39       37.69     18.06 o 
  -8   3  10        3.20       -9.05     20.09 o 
  -7   3  10       11.01       16.85      9.99 o 
  -6   3  10       29.25       10.33     10.30 o 
  -5   3  10       92.06      104.88     10.76 o 
  -4   3  10       18.49       28.28      7.95 o 
  -3   3  10     1211.15     1185.52     30.63 o 
  -2   3  10      178.95      229.59     11.64 o 
  -1   3  10      524.31      570.62     29.48 o 
   0   3  10     3254.28     3503.41     26.86 o 
   1   3  10        5.83        9.53      6.28 o 
   2   3  10      369.08      361.51     14.02 o 
   3   3  10      500.89      483.38     16.65 o 
   4   3  10      196.92      152.84     12.51 o 
   5   3  10      139.43      141.74     12.64 o 
   6   3  10        6.61        8.49      9.40 o 
   7   3  10      241.12      234.90     20.36 o 
   8   3  10       17.59       29.47     10.79 o 
  -8   4  10       99.53      114.46     16.09 o 
  -7   4  10       56.42       47.84     17.26 o 
  -6   4  10      334.67      322.92     19.40 o 
  -5   4  10      194.69      229.86     18.41 o 
  -4   4  10      409.14      384.85     17.90 o 
  -3   4  10      222.04      241.05     13.52 o 
  -2   4  10      753.05      828.40     30.45 o 
  -1   4  10     1385.98     1387.70     49.83 o 
   0   4  10     1266.72     1191.31     17.68 o 
   1   4  10     1499.07     1425.98     46.47 o 
   2   4  10      520.99      510.88     24.78 o 
   3   4  10       99.86       95.81      9.83 o 
   4   4  10      776.81      812.57     30.45 o 
   5   4  10       49.23       48.29     10.70 o 
   6   4  10       20.28        8.02     16.46 o 
   7   4  10       85.52      103.34     12.92 o 
   8   4  10       21.00        6.75     18.32 o 
  -7   5  10       48.15       66.74     14.69 o 
  -6   5  10      149.50      180.22     22.84 o 
  -5   5  10      100.15       89.40     19.12 o 
  -4   5  10      471.24      394.08     26.20 o 
  -3   5  10       51.38       50.28     13.10 o 
  -2   5  10      977.84      969.79     36.82 o 
  -1   5  10       45.35       38.59     10.80 o 
   0   5  10      158.48      163.45     12.39 o 
   1   5  10       99.34      113.30     15.76 o 
   2   5  10      848.23      855.95     34.88 o 
   3   5  10      184.38      162.16     18.77 o 
   4   5  10      107.70      125.52     17.17 o 
   5   5  10        0.10       11.86     11.68 o 
   6   5  10       34.23       26.55     15.58 o 
   7   5  10      140.45      150.12     22.84 o 
  -6   6  10        0.20       -5.49     17.88 o 
  -5   6  10      108.34      129.41     18.41 o 
  -4   6  10      412.73      395.31     29.21 o 
  -3   6  10       29.25       23.72     13.99 o 
  -2   6  10       24.32       25.14     14.87 o 
  -1   6  10       29.50       38.24     15.05 o 
   0   6  10      856.15      859.76     26.41 o 
   1   6  10      131.34      105.33     15.58 o 
   2   6  10       97.20       92.23     17.53 o 
   3   6  10        8.58       15.58     13.45 o 
   4   6  10      297.96      289.80     27.26 o 
   5   6  10       28.74       26.73     16.29 o 
   6   6  10      293.07      326.45     30.10 o 
  -5   7  10        0.39      -18.94     18.94 o 
  -4   7  10        1.66      -15.22     15.22 o 
  -3   7  10      388.92      343.44     29.92 o 
  -2   7  10       73.76       74.71     17.53 o 
  -1   7  10      112.96       72.58     19.30 o 
   0   7  10       53.37       75.36     23.99 o 
   1   7  10       16.89       12.22     13.63 o 
   2   7  10       47.65       70.64     13.10 o 
   3   7  10       52.48       41.25     18.59 o 
   4   7  10       41.94       58.07     18.06 o 
   5   7  10        8.10      -18.94     19.47 o 
  -3   8  10      224.17      217.04     27.79 o 
  -2   8  10        1.23       -7.26     17.35 o 
  -1   8  10        0.02       -8.85     13.10 o 
   0   8  10      357.64      357.03     21.34 o 
   1   8  10      150.45      142.51     20.54 o 
   2   8  10        1.89        3.72     14.34 o 
   3   8  10       32.53       47.80     14.87 o 
  -9   1  11        4.09      -13.69     13.69 o 
  -8   1  11       68.87       76.79     14.86 o 
  -7   1  11      104.89      114.99     18.94 o 
  -6   1  11     1122.26     1086.43     41.43 o 
  -5   1  11       70.86       66.06      9.74 o 
  -4   1  11       27.67       42.28      7.16 o 
  -3   1  11      239.57      249.69     11.52 o 
  -2   1  11      512.25      457.79     16.55 o 
  -1   1  11       21.45       10.96      5.40 o 
   0   1  11     3179.54     3344.89     25.65 o 
   1   1  11     5810.65     6180.32     66.48 o 
   2   1  11      513.72      531.95     14.78 o 
   3   1  11     1198.89     1297.02     24.35 o 
   4   1  11      469.27      457.81     17.02 o 
   5   1  11     1004.43     1004.88     32.93 o 
   6   1  11       32.30       22.04     21.95 o 
   7   1  11       52.81       53.56     12.01 o 
   8   1  11        5.19       -0.86     11.06 o 
   9   1  11       20.40       31.40     14.27 o 
  -9   2  11        5.94       -0.75     12.32 o 
  -8   2  11       22.41       21.07     11.52 o 
  -7   2  11       88.19      113.06     14.01 o 
  -6   2  11       24.28       35.94      9.98 o 
  -5   2  11        4.96        1.65      7.70 o 
  -4   2  11       14.95       28.24      7.86 o 
  -3   2  11      425.33      424.28     15.01 o 
  -2   2  11       56.77       68.11     20.00 o 
  -1   2  11      172.13      136.67      8.76 o 
   0   2  11      913.57      933.85     13.50 o 
   1   2  11      241.98      280.49     11.02 o 
   2   2  11      115.23      163.41      9.39 o 
   3   2  11       10.18       14.11     13.37 o 
   4   2  11       49.60       54.19      8.82 o 
   5   2  11        7.53        9.28     16.38 o 
   6   2  11        8.69       17.70      9.26 o 
   7   2  11      145.50      156.36     14.66 o 
   8   2  11        1.82        5.35     13.10 o 
  -8   3  11       36.38       49.68     12.00 o 
  -7   3  11       66.81       48.56     15.49 o 
  -6   3  11      178.73      164.90     15.01 o 
  -5   3  11       98.67       96.00     11.25 o 
  -4   3  11       88.60       94.26      9.67 o 
  -3   3  11      535.74      525.65     17.65 o 
  -2   3  11     3703.23     3490.64     40.99 o 
  -1   3  11      826.87      875.88     23.10 o 
   0   3  11      133.93      102.89      6.18 o 
   1   3  11     1482.51     1265.57     24.28 o 
   2   3  11     1733.57     1718.77     29.66 o 
   3   3  11        3.85        4.61      5.63 o 
   4   3  11      782.62      790.91     56.21 o 
   5   3  11       29.48       31.27      9.74 o 
   6   3  11      246.60      271.68     25.67 o 
   7   3  11      265.77      240.33     44.88 o 
   8   3  11       88.30       75.33     15.37 o 
  -8   4  11       16.44       19.92     13.02 o 
  -7   4  11       35.22       53.81     11.75 o 
  -6   4  11       23.76       22.31      9.53 o 
  -5   4  11      128.72      131.83     12.22 o 
  -4   4  11      126.90      143.52     22.13 o 
  -3   4  11       85.56      101.90     10.64 o 
  -2   4  11       17.38       19.47      6.67 o 
  -1   4  11      548.18      548.61     18.27 o 
   0   4  11      338.75      336.55     10.33 o 
   1   4  11      256.24      251.37     12.77 o 
   2   4  11      175.40      174.23     10.95 o 
   3   4  11      356.59      324.24     15.65 o 
   4   4  11      454.16      425.52     19.15 o 
   5   4  11       19.39       -7.04     10.66 o 
   6   4  11       42.13       49.03     22.13 o 
   7   4  11       28.32       27.55     12.45 o 
   8   4  11       11.25        9.64     13.72 o 
  -7   5  11       19.49       16.46     17.70 o 
  -6   5  11      705.08      607.05     38.59 o 
  -5   5  11       40.99       38.24     15.40 o 
  -4   5  11      127.65      129.41     16.64 o 
  -3   5  11      153.75      148.35     20.00 o 
  -2   5  11      160.10      163.05     18.59 o 
  -1   5  11        1.97        0.00      9.38 o 
   0   5  11     1216.87     1163.54     64.00 o 
   1   5  11     1117.37     1085.74     39.12 o 
   2   5  11       23.04       17.53     12.04 o 
   3   5  11      281.37      266.61     23.55 o 
   4   5  11      165.37      180.57     21.78 o 
   5   5  11      416.53      423.46     32.22 o 
   6   5  11       19.11       15.22     12.04 o 
   7   5  11        3.86       17.00     12.57 o 
  -6   6  11       10.79       18.23     15.93 o 
  -5   6  11       26.43       29.92     16.29 o 
  -4   6  11        1.24        4.60     14.69 o 
  -3   6  11      349.59      350.70     27.79 o 
  -2   6  11       30.73       27.09     15.93 o 
  -1   6  11      312.80      360.79     24.96 o 
   0   6  11      467.61      472.23     20.59 o 
   1   6  11       12.91       13.10     10.98 o 
   2   6  11       35.24       20.54     13.99 o 
   3   6  11       61.60       52.22     17.35 o 
   4   6  11      541.21      547.39     33.11 o 
   5   6  11        9.82       18.77     14.34 o 
   6   6  11        7.38        9.38     15.76 o 
  -5   7  11      214.17      194.74     27.44 o 
  -4   7  11        3.32        3.54     16.29 o 
  -3   7  11      130.83      119.14     22.48 o 
  -2   7  11      205.30      191.55     24.25 o 
  -1   7  11        2.15       18.41     13.63 o 
   0   7  11       99.09      116.77     21.42 o 
   1   7  11       72.57       49.57     17.88 o 
   2   7  11       54.92       68.87     14.16 o 
   3   7  11       33.82       37.00     15.22 o 
   4   7  11      593.08      687.77     39.66 o 
   5   7  11       85.73       55.94     21.60 o 
  -3   8  11       46.27       40.19     18.41 o 
  -2   8  11      176.46      169.60     23.19 o 
  -1   8  11       11.46        0.00     15.22 o 
   0   8  11        4.45       -6.39     10.46 o 
   1   8  11       83.11      103.21     21.42 o 
   2   8  11      153.19      180.40     23.72 o 
   3   8  11        2.34        9.74     16.29 o 
  -9   0  12      158.90      153.84     26.20 o 
  -8   0  12      391.36      385.22     30.80 o 
  -7   0  12      168.78      224.30     22.66 o 
  -6   0  12      191.82      183.76     21.42 o 
  -5   0  12      291.45      274.40     20.89 o 
  -4   0  12     1793.76     1734.92     43.20 o 
  -3   0  12        4.46        9.03      6.90 o 
  -2   0  12    13486.65    13495.41     97.55 o 
  -1   0  12     8028.78     8198.22     72.58 o 
   0   0  12     4589.82     4394.66    275.82 o 
   1   0  12       14.71       17.70      6.55 o 
   2   0  12     1063.37     1054.41     28.50 o 
   3   0  12      506.27      484.89     21.60 o 
   4   0  12      227.39      242.00     18.59 o 
   5   0  12      999.01      950.67     35.58 o 
   6   0  12      744.37      785.32     35.76 o 
   7   0  12      227.20      229.79     23.55 o 
   8   0  12      414.69      461.70     31.69 o 
  -9   1  12      123.62      130.37     23.01 o 
  -8   1  12       23.10       25.76     14.07 o 
  -7   1  12      399.40      388.12     23.72 o 
  -6   1  12      358.26      363.36     18.27 o 
  -5   1  12        0.21       -7.69      7.69 o 
  -4   1  12      691.60      691.87     20.15 o 
  -3   1  12       31.98       43.57      6.70 o 
  -2   1  12     2276.57     2248.57     55.41 o 
  -1   1  12       38.47       28.35      6.75 o 
   0   1  12      499.64      542.45     16.02 o 
   1   1  12      205.75      171.40      9.82 o 
   2   1  12      383.56      386.60     19.56 o 
   3   1  12       39.42       37.80      6.88 o 
   4   1  12      133.99      139.75     10.89 o 
   5   1  12     1120.72     1077.97     37.44 o 
   6   1  12        1.93       11.59      7.95 o 
   7   1  12       57.70       58.95     11.33 o 
   8   1  12      204.83      177.70     17.99 o 
  -8   2  12      147.91      161.93     16.75 o 
  -7   2  12       72.88       90.12     20.09 o 
  -6   2  12      141.55      137.67     13.57 o 
  -5   2  12      529.67      493.60     19.71 o 
  -4   2  12      259.79      283.97     24.08 o 
  -3   2  12       13.37       12.81      5.99 o 
  -2   2  12     2180.16     2118.24     30.23 o 
  -1   2  12     2427.86     2249.29     30.29 o 
   0   2  12     1674.06     1682.21     18.06 o 
   1   2  12      595.65      556.84     31.16 o 
   2   2  12       37.26       33.46      6.19 o 
   3   2  12      819.79      833.02     21.22 o 
   4   2  12     1904.57     1778.86     51.07 o 
   5   2  12      340.73      368.99     17.14 o 
   6   2  12      305.85      288.35     18.09 o 
   7   2  12        0.76       13.14      9.58 o 
   8   2  12      133.63      119.71     22.22 o 
  -8   3  12       14.47       49.59     10.91 o 
  -7   3  12       99.48       97.76     19.74 o 
  -6   3  12       38.58       55.42     11.01 o 
  -5   3  12      456.94      429.60     19.78 o 
  -4   3  12       76.55       68.90      9.94 o 
  -3   3  12       42.82       51.77     14.25 o 
  -2   3  12       58.88       43.08     10.80 o 
  -1   3  12      669.77      687.43     18.90 o 
   0   3  12       12.61        9.08      3.65 o 
   1   3  12       56.69       54.77      7.07 o 
   2   3  12        5.89        4.51      8.85 o 
   3   3  12      284.14      316.49     14.77 o 
   4   3  12      141.29      130.33     12.18 o 
   5   3  12        3.14       -9.39      9.39 o 
   6   3  12       24.25       40.43     10.80 o 
   7   3  12        7.58        3.41     10.55 o 
   8   3  12       12.13       11.39     11.04 o 
  -8   4  12      222.55      231.56     20.92 o 
  -7   4  12        0.14       -0.51     10.93 o 
  -6   4  12      112.12      110.66     29.30 o 
  -5   4  12       28.69       29.44      9.76 o 
  -4   4  12      203.45      216.60     14.71 o 
  -3   4  12      382.46      363.20     20.09 o 
  -2   4  12      526.21      519.76     21.78 o 
  -1   4  12     4597.97     4435.13     48.81 o 
   0   4  12      934.83      903.54     16.31 o 
   1   4  12      215.58      237.35     12.51 o 
   2   4  12      296.91      315.89     14.89 o 
   3   4  12      549.97      512.17     19.70 o 
   4   4  12      292.39      328.21     17.15 o 
   5   4  12     1761.46     1638.54     38.43 o 
   6   4  12       53.93       63.96      9.93 o 
   7   4  12      173.60      155.55     16.77 o 
  -7   5  12       88.20       87.28     21.24 o 
  -6   5  12        8.14      -16.82     16.82 o 
  -5   5  12       33.31       58.60     15.76 o 
  -4   5  12       54.12       45.14     16.64 o 
  -3   5  12      556.02      547.21     30.63 o 
  -2   5  12       78.57       67.27     15.40 o 
  -1   5  12      269.54      249.97     21.60 o 
   0   5  12       54.59       55.38     10.71 o 
   1   5  12     1890.05     1818.31     51.16 o 
   2   5  12     2649.31     2673.38     61.25 o 
   3   5  12      684.33      625.28     33.11 o 
   4   5  12       25.54       43.37     15.40 o 
   5   5  12      107.54       75.77     20.54 o 
   6   5  12        2.35        5.13     16.11 o 
   7   5  12        0.98       13.45     15.05 o 
  -6   6  12        1.05       27.79     12.39 o 
  -5   6  12      616.38      533.93     38.24 o 
  -4   6  12        5.95        0.00     15.76 o 
  -3   6  12      260.59      272.45     24.25 o 
  -2   6  12     1337.02     1294.82     48.15 o 
  -1   6  12      167.21      166.23     22.13 o 
   0   6  12        7.42       -0.68      9.00 o 
   1   6  12       87.62       75.59     14.16 o 
   2   6  12      130.89      138.79     21.60 o 
   3   6  12     1016.36      981.65     43.02 o 
   4   6  12       23.68        3.19     15.40 o 
   5   6  12        1.79       10.44     14.16 o 
   6   6  12       49.15       47.80     14.87 o 
  -5   7  12      306.73      345.57     31.87 o 
  -4   7  12      237.46      228.90     27.44 o 
  -3   7  12       30.24       16.82     15.22 o 
  -2   7  12      193.18      174.38     22.31 o 
  -1   7  12      188.52      232.62     23.37 o 
   0   7  12       38.80       46.72     21.16 o 
   1   7  12       35.31       37.89     15.93 o 
   2   7  12       95.54       99.49     17.00 o 
   3   7  12        1.31       27.44     13.10 o 
   4   7  12        6.05        5.49     19.30 o 
   5   7  12       37.00       66.74     17.17 o 
  -3   8  12        2.30      -15.58     15.58 o 
  -2   8  12       70.74       84.27     16.82 o 
  -1   8  12      378.35      326.27     31.87 o 
   0   8  12       53.12       59.29     11.51 o 
   1   8  12        5.97        3.72     15.76 o 
   2   8  12      105.00      168.36     23.19 o 
  -9   1  13      100.53      110.46     16.51 o 
  -8   1  13        0.28       -0.41     12.75 o 
  -7   1  13      288.80      292.43     19.59 o 
  -6   1  13      144.48      191.91     14.32 o 
  -5   1  13      275.97      277.46     15.02 o 
  -4   1  13     1504.46     1499.16     29.35 o 
  -3   1  13      147.83      146.42      9.95 o 
  -2   1  13     2541.87     2364.55     31.61 o 
  -1   1  13     5745.61     5717.86    114.10 o 
   0   1  13       19.14       32.44      4.47 o 
   1   1  13      384.77      438.48     30.10 o 
   2   1  13       12.26        7.12      4.71 o 
   3   1  13     1030.54      983.84     22.78 o 
   4   1  13        2.40        3.53      6.90 o 
   5   1  13        0.28       -9.85      9.85 o 
   6   1  13        8.25        0.13     11.95 o 
   7   1  13      211.95      185.86     18.45 o 
   8   1  13        4.16       15.04     16.82 o 
  -8   2  13       36.31       31.45     12.81 o 
  -7   2  13      112.32      126.40     14.44 o 
  -6   2  13      153.13      175.27     21.95 o 
  -5   2  13       86.27       80.10      9.99 o 
  -4   2  13      651.50      644.67     20.53 o 
  -3   2  13      620.59      608.00     18.53 o 
  -2   2  13      470.06      509.39     16.52 o 
  -1   2  13      331.07      348.28     20.89 o 
   0   2  13     1817.26     1995.36     20.54 o 
   1   2  13     2907.01     2972.69    120.65 o 
   2   2  13      351.74      326.22     13.51 o 
   3   2  13      257.42      239.67     17.17 o 
   4   2  13       33.55       27.68     43.02 o 
   5   2  13      224.14      226.09     21.78 o 
   6   2  13      363.03      356.69     23.37 o 
   7   2  13      114.26      141.71     14.71 o 
   8   2  13        0.31        5.32     12.42 o 
  -8   3  13       43.69       74.55     12.80 o 
  -7   3  13       76.60      107.69     13.51 o 
  -6   3  13      205.37      206.96     16.64 o 
  -5   3  13      517.49      515.90     22.22 o 
  -4   3  13      204.66      216.12     21.60 o 
  -3   3  13     1619.35     1521.69     49.66 o 
  -2   3  13     1029.08     1012.42     23.91 o 
  -1   3  13      558.12      541.21     16.96 o 
   0   3  13       55.36       64.89      7.31 o 
   1   3  13       70.57       55.65      7.07 o 
   2   3  13     2249.72     2281.23     35.17 o 
   3   3  13     1529.59     1653.29     61.43 o 
   4   3  13      388.97      357.22     23.28 o 
   5   3  13      983.97      966.71     27.98 o 
   6   3  13      165.95      153.30     14.51 o 
   7   3  13       90.76       87.50     13.20 o 
   8   3  13        0.06       11.51     10.69 o 
  -8   4  13        0.45       -0.94     12.56 o 
  -7   4  13        0.28       23.37     14.69 o 
  -6   4  13        0.19       10.77      8.92 o 
  -5   4  13       14.03        8.66     18.50 o 
  -4   4  13       13.08        1.98      8.27 o 
  -3   4  13      153.46      157.71     13.54 o 
  -2   4  13      241.57      262.51     13.51 o 
  -1   4  13      718.27      663.34     22.34 o 
   0   4  13     1148.46     1147.15     21.98 o 
   1   4  13      257.31      240.65     13.02 o 
   2   4  13       35.57       34.70      8.51 o 
   3   4  13      846.63      826.42     34.17 o 
   4   4  13       10.33       16.16     17.17 o 
   5   4  13      193.61      207.88     16.33 o 
   6   4  13        2.77       -4.74     11.26 o 
   7   4  13       21.01       11.83     13.45 o 
  -7   5  13      166.46      223.06     25.67 o 
  -6   5  13       14.22       13.63     14.52 o 
  -5   5  13       77.78       39.83     17.70 o 
  -4   5  13      111.00      132.95     21.07 o 
  -3   5  13      195.86      194.03     21.42 o 
  -2   5  13      240.28      211.91     20.54 o 
  -1   5  13      465.18      413.02     26.38 o 
   0   5  13      112.75      109.50     11.64 o 
   1   5  13       66.72       61.61     16.29 o 
   2   5  13      301.42      292.28     23.55 o 
   3   5  13      904.61      905.52     41.25 o 
   4   5  13     1066.11      957.04     42.31 o 
   5   5  13      101.23      117.20     17.88 o 
   6   5  13        4.02       -8.85     15.58 o 
   7   5  13       78.44       95.77     17.35 o 
  -6   6  13       16.05       11.33     15.40 o 
  -5   6  13       31.63       25.85     14.87 o 
  -4   6  13       45.56       65.33     16.11 o 
  -3   6  13       89.65      104.45     18.94 o 
  -2   6  13       91.54       73.82     18.94 o 
  -1   6  13      382.03      386.46     27.79 o 
   0   6  13       82.19      103.84     25.94 o 
   1   6  13        5.85        4.07     11.51 o 
   2   6  13      335.54      300.60     25.85 o 
   3   6  13      130.65      159.68     22.84 o 
   4   6  13        1.19        0.00     12.75 o 
   5   6  13       29.44       30.10     14.87 o 
   6   6  13        2.91      -16.64     16.64 o 
  -5   7  13        8.70       23.37     18.59 o 
  -4   7  13      204.78      176.68     27.62 o 
  -3   7  13      100.60      115.25     19.83 o 
  -2   7  13       38.56       75.77     17.00 o 
  -1   7  13      775.19      673.08     37.53 o 
   0   7  13       38.34       32.90     15.93 o 
   1   7  13      280.88      286.09     26.73 o 
   2   7  13       85.13      110.11     18.23 o 
   3   7  13        4.12        3.54     16.82 o 
   4   7  13       61.02       74.35     19.65 o 
  -2   8  13       21.04       15.22     15.76 o 
  -1   8  13       21.77       33.64     17.17 o 
   0   8  13        2.72        2.36     10.33 o 
   1   8  13       24.53       33.81     17.17 o 
   2   8  13       70.50       90.64     17.00 o 
  -9   0  14       90.84       74.53     26.02 o 
  -8   0  14      102.69       94.18     22.31 o 
  -7   0  14     1155.60      998.29     45.14 o 
  -6   0  14      509.23      501.36     30.98 o 
  -5   0  14      272.91      240.76     20.54 o 
  -4   0  14      824.95      855.42     32.57 o 
  -3   0  14     6452.60     6530.22     78.43 o 
  -2   0  14      118.77      153.13     13.99 o 
  -1   0  14      795.03      718.75     24.96 o 
   0   0  14     2247.53     2113.21     40.10 o 
   1   0  14       48.41       44.26      8.14 o 
   2   0  14     1397.68     1425.65     35.76 o 
   3   0  14     1646.24     1561.79     41.07 o 
   4   0  14        4.18        5.13      8.85 o 
   5   0  14      788.67      771.16     34.52 o 
   6   0  14       61.27       59.48     14.52 o 
   7   0  14       96.97      117.02     21.42 o 
   8   0  14        6.71       -3.54     17.88 o 
  -8   1  14        2.36       21.55     10.20 o 
  -7   1  14        0.45        1.04     10.08 o 
  -6   1  14      110.87       95.42     11.97 o 
  -5   1  14       71.91       74.08     33.55 o 
  -4   1  14      870.20      856.65     23.16 o 
  -3   1  14       86.78       72.32      7.88 o 
  -2   1  14     1465.48     1373.44     25.45 o 
  -1   1  14     5164.24     5187.82    134.99 o 
   0   1  14     1853.84     1868.34     19.45 o 
   1   1  14     2683.71     2778.18     34.17 o 
   2   1  14     1450.14     1353.57     33.19 o 
   3   1  14      564.29      549.88     18.40 o 
   4   1  14        8.04       18.94     17.61 o 
   5   1  14      191.94      200.65     22.04 o 
   6   1  14       50.17       58.28     11.51 o 
   7   1  14       44.86       23.41     18.94 o 
   8   1  14        2.09       -3.23     28.06 o 
  -8   2  14       63.60       68.59     14.08 o 
  -7   2  14      267.30      264.41     17.50 o 
  -6   2  14        1.12       -2.02      8.75 o 
  -5   2  14      502.05      501.59     28.68 o 
  -4   2  14       11.77       -2.52      8.32 o 
  -3   2  14     1291.98     1283.76     62.58 o 
  -2   2  14      109.56      119.45      8.67 o 
  -1   2  14      320.00      308.07     13.14 o 
   0   2  14       14.98        4.07      4.49 o 
   1   2  14     1238.22     1335.41     25.47 o 
   2   2  14      372.57      318.45     14.21 o 
   3   2  14     1033.38      958.44     24.16 o 
   4   2  14      582.55      582.62     19.51 o 
   5   2  14      213.14      206.13     14.26 o 
   6   2  14        7.25       11.26     16.38 o 
   7   2  14      466.95      487.90     24.16 o 
   8   2  14       35.51       44.19     13.01 o 
  -8   3  14       30.34       30.69     23.37 o 
  -7   3  14        7.24        0.88     18.94 o 
  -6   3  14        0.11       10.80      8.18 o 
  -5   3  14       25.98       18.54      8.38 o 
  -4   3  14       11.81       20.54      7.89 o 
  -3   3  14        6.78      -16.35     31.42 o 
  -2   3  14       51.24       55.31     25.58 o 
  -1   3  14      155.19      168.79     18.94 o 
   0   3  14      365.54      350.97      9.95 o 
   1   3  14       19.14       27.32      8.67 o 
   2   3  14      302.05      281.15     14.39 o 
   3   3  14       56.30       52.40      9.45 o 
   4   3  14        5.60        1.06      9.56 o 
   5   3  14      270.54      268.08     16.71 o 
   6   3  14       15.68        4.44     10.84 o 
   7   3  14        6.40       11.82     11.15 o 
   8   3  14       12.81       30.11     12.45 o 
  -7   4  14      219.92      217.08     18.68 o 
  -6   4  14       25.85       17.91     25.94 o 
  -5   4  14       49.82       34.58     11.26 o 
  -4   4  14        6.84        3.77      8.25 o 
  -3   4  14       46.47       48.19     12.75 o 
  -2   4  14       14.47       19.15      7.57 o 
  -1   4  14     2831.40     2773.69     41.68 o 
   0   4  14      489.63      481.00     23.76 o 
   1   4  14      205.52      198.24     22.75 o 
   2   4  14     1674.87     1675.41     48.33 o 
   3   4  14     1525.02     1513.97     47.53 o 
   4   4  14      381.93      366.84     18.94 o 
   5   4  14      187.21      182.68     45.94 o 
   6   4  14       21.70        9.07     10.33 o 
   7   4  14        0.35        0.49     13.81 o 
  -7   5  14       15.74       46.21     18.77 o 
  -6   5  14        0.08        8.67     13.28 o 
  -5   5  14       18.23        1.59     15.05 o 
  -4   5  14      234.51      238.46     22.66 o 
  -3   5  14       67.63       81.26     15.76 o 
  -2   5  14      164.68      170.84     18.41 o 
  -1   5  14       12.87        6.02     12.22 o 
   0   5  14       89.95       88.21     10.61 o 
   1   5  14      657.98      658.74     32.75 o 
   2   5  14      144.76      150.83     19.47 o 
   3   5  14       20.59       35.41     14.34 o 
   4   5  14        0.13      -14.69     14.69 o 
   5   5  14      213.97      248.20     24.43 o 
   6   5  14      113.58       98.78     20.71 o 
  -6   6  14       46.51       23.01     20.54 o 
  -5   6  14       28.33        0.00     15.58 o 
  -4   6  14        7.39       27.79     15.40 o 
  -3   6  14     1234.67     1329.52     49.39 o 
  -2   6  14       12.06        5.84     12.22 o 
  -1   6  14      247.87      268.56     24.96 o 
   0   6  14       68.69       74.35     11.14 o 
   1   6  14       26.06        7.08     13.81 o 
   2   6  14       94.65       72.41     19.83 o 
   3   6  14      104.73      141.98     19.47 o 
   4   6  14       23.21       13.45     16.64 o 
   5   6  14      118.04      119.67     22.66 o 
  -4   7  14        0.01       11.15     13.63 o 
  -3   7  14       32.52       19.30     19.65 o 
  -2   7  14        0.08       25.32     13.45 o 
  -1   7  14      375.49      343.44     30.63 o 
   0   7  14      262.92      302.12     18.83 o 
   1   7  14        1.99      -13.10     13.10 o 
   2   7  14        5.48      -10.27     15.05 o 
   3   7  14       95.25       96.48     21.95 o 
   4   7  14       35.29       72.05     18.77 o 
  -2   8  14       72.13       48.51     20.36 o 
  -1   8  14      199.65      237.93     27.97 o 
   0   8  14       57.54       78.78     12.24 o 
   1   8  14        0.06       17.17     15.22 o 
   2   8  14       37.87       45.14     16.64 o 
  -8   1  15       44.21       43.41     21.16 o 
  -7   1  15      142.33      155.56     15.58 o 
  -6   1  15       23.50        4.00      9.88 o 
  -5   1  15     1278.27     1359.29     55.06 o 
  -4   1  15        1.87       16.14     19.56 o 
  -3   1  15      212.43      184.10     11.86 o 
  -2   1  15     1011.87      875.54     21.40 o 
  -1   1  15      925.07     1024.65     32.93 o 
   0   1  15     1177.00     1128.71     16.11 o 
   1   1  15      233.18      175.49     10.76 o 
   2   1  15      250.64      226.46     12.83 o 
   3   1  15     3108.35     2889.12     40.99 o 
   4   1  15      709.90      717.20     35.50 o 
   5   1  15      611.53      586.59     22.59 o 
   6   1  15       71.20       38.87     18.32 o 
   7   1  15        6.02       -6.44     11.20 o 
   8   1  15       16.85      -14.35     18.50 o 
  -8   2  15       12.93       13.06     11.74 o 
  -7   2  15       23.29       12.63     12.32 o 
  -6   2  15       17.19        6.74      8.72 o 
  -5   2  15      647.86      625.35     28.15 o 
  -4   2  15       39.29       44.80     10.89 o 
  -3   2  15      563.47      538.54     32.57 o 
  -2   2  15      126.87      105.59      9.32 o 
  -1   2  15     1194.05     1262.06     28.59 o 
   0   2  15     1346.10     1272.28     23.73 o 
   1   2  15      102.88       60.47      9.95 o 
   2   2  15      810.24      809.06     29.56 o 
   3   2  15      231.49      217.77     12.83 o 
   4   2  15      112.45       88.39     12.27 o 
   5   2  15      431.35      375.69     18.89 o 
   6   2  15        5.63       -4.47      9.67 o 
   7   2  15        1.02        3.39     10.55 o 
   8   2  15       71.89       52.58     15.30 o 
  -8   3  15        1.42       11.43     10.93 o 
  -7   3  15       19.20       19.31     10.07 o 
  -6   3  15       13.30       42.30      8.95 o 
  -5   3  15       14.25        2.76      9.95 o 
  -4   3  15      104.54       85.62     15.31 o 
  -3   3  15     4982.82     4929.55     63.73 o 
  -2   3  15      141.23      118.13     13.90 o 
  -1   3  15      225.67      238.32     13.13 o 
   0   3  15      328.20      344.70     12.70 o 
   1   3  15      996.14      937.02     24.02 o 
   2   3  15      389.48      401.41     16.46 o 
   3   3  15      677.21      706.32     22.33 o 
   4   3  15       27.57       23.64      8.56 o 
   5   3  15      139.25      106.49     13.19 o 
   6   3  15      324.09      359.69     20.71 o 
   7   3  15      149.43      130.75     16.29 o 
  -7   4  15       75.26       81.83     28.86 o 
  -6   4  15       59.39       62.16     12.02 o 
  -5   4  15      188.14      193.45     16.21 o 
  -4   4  15      158.47      154.09     13.69 o 
  -3   4  15        1.40        6.03     10.08 o 
  -2   4  15      343.98      334.94     17.00 o 
  -1   4  15       92.16       81.34     18.50 o 
   0   4  15        0.35        2.63      4.51 o 
   1   4  15        2.80        0.85      8.23 o 
   2   4  15      101.33       62.20     10.96 o 
   3   4  15       12.35       11.43     22.31 o 
   4   4  15        1.45       -3.40      9.00 o 
   5   4  15       35.69       45.11     15.14 o 
   6   4  15       30.74       26.25     20.18 o 
   7   4  15       37.58       55.86     13.73 o 
  -7   5  15       66.19       49.04     19.30 o 
  -6   5  15      136.78      116.84     20.89 o 
  -5   5  15      291.87      291.22     26.55 o 
  -4   5  15      150.87      129.94     18.94 o 
  -3   5  15      502.32      533.58     31.87 o 
  -2   5  15       21.74       11.68     11.68 o 
  -1   5  15      551.22      582.26     30.10 o 
   0   5  15       91.64       76.69     12.52 o 
   1   5  15      250.28      250.86     23.19 o 
   2   5  15       30.25       40.89     13.45 o 
   3   5  15      451.75      427.53     29.92 o 
   4   5  15      116.16      111.00     19.47 o 
   5   5  15        7.68       11.68     14.16 o 
   6   5  15        9.07        0.00     16.29 o 
  -6   6  15       39.84       68.51     18.41 o 
  -5   6  15        3.70      -18.23     18.23 o 
  -4   6  15       19.06        6.73     15.76 o 
  -3   6  15        0.00       17.17     14.34 o 
  -2   6  15      218.23      233.33     24.78 o 
  -1   6  15       69.34       66.92     17.35 o 
   0   6  15       33.29       52.64     10.73 o 
   1   6  15        0.52        4.43     14.16 o 
   2   6  15      395.98      370.53     31.33 o 
   3   6  15       32.89       44.79     14.52 o 
   4   6  15       65.13       77.19     18.06 o 
   5   6  15       13.36        7.44     14.87 o 
  -4   7  15        0.02       -7.61     16.29 o 
  -3   7  15      214.63      236.87     26.73 o 
  -2   7  15      260.02      292.99     27.44 o 
  -1   7  15        0.04       20.18     12.39 o 
   0   7  15      215.58      216.93     17.31 o 
   1   7  15       36.42       64.44     15.22 o 
   2   7  15      166.56      186.95     23.01 o 
   3   7  15      360.10      321.67     31.16 o 
   4   7  15      310.10      325.74     32.57 o 
  -1   8  15       31.03       52.40     19.83 o 
   0   8  15      458.74      509.02     26.83 o 
   1   8  15      206.64      236.34     30.27 o 
  -8   0  16        3.52       19.65     14.34 o 
  -7   0  16      335.55      377.43     29.21 o 
  -6   0  16     1122.44      948.37     41.07 o 
  -5   0  16       49.82       43.20     12.75 o 
  -4   0  16       15.24       46.56      8.67 o 
  -3   0  16     2206.36     2249.03     50.10 o 
  -2   0  16      390.07      390.36     21.42 o 
  -1   0  16      255.87      263.43     15.93 o 
   0   0  16     1677.58     1646.73     27.60 o 
   1   0  16     3500.33     3367.17     56.30 o 
   2   0  16     2012.25     2031.81     46.03 o 
   3   0  16     2428.03     2355.42     53.29 o 
   4   0  16     3114.65     3038.42     64.26 o 
   5   0  16      322.75      319.37     25.67 o 
   6   0  16      112.53      116.84     18.23 o 
   7   0  16      629.19      664.23     39.48 o 
   8   0  16       55.89       41.43     18.77 o 
  -8   1  16       86.02       92.96     18.06 o 
  -7   1  16      189.36      231.46     18.95 o 
  -6   1  16       19.02       24.75      9.22 o 
  -5   1  16       43.88       58.76     10.99 o 
  -4   1  16      446.66      446.57     17.95 o 
  -3   1  16      178.93      205.64     12.00 o 
  -2   1  16       22.28       26.96      6.01 o 
  -1   1  16      506.75      469.12     15.83 o 
   0   1  16        3.85        0.09      4.05 o 
   1   1  16        8.33       -7.76      7.76 o 
   2   1  16      516.60      585.49     45.67 o 
   3   1  16     2013.30     1955.88     34.93 o 
   4   1  16      417.36      440.65     60.28 o 
   5   1  16      532.17      578.74     22.27 o 
   6   1  16      421.68      450.45     21.15 o 
   7   1  16       61.46       57.40     26.64 o 
   8   1  16        0.00      -12.99     12.99 o 
  -8   2  16       22.82       29.85     12.20 o 
  -7   2  16       99.06       92.40     14.14 o 
  -6   2  16       12.48       21.41     10.15 o 
  -5   2  16     1125.80     1205.33     30.94 o 
  -4   2  16       14.74      -29.61     77.72 o 
  -3   2  16      942.02      871.90     36.29 o 
  -2   2  16     2214.34     2152.16     34.74 o 
  -1   2  16       12.94        7.68      6.55 o 
   0   2  16       91.70       83.07      6.36 o 
   1   2  16     4131.77     3980.02     96.66 o 
   2   2  16       18.23       18.12     11.15 o 
   3   2  16      701.94      704.39     21.90 o 
   4   2  16        2.46       12.74     10.62 o 
   5   2  16        9.25        8.85      8.41 o 
   6   2  16      227.19      236.13     15.90 o 
   7   2  16      264.25      310.24     19.33 o 
   8   2  16      107.05      125.08     27.17 o 
  -8   3  16       17.30       12.59     12.82 o 
  -7   3  16        4.94       14.01      9.47 o 
  -6   3  16       28.38       32.48     13.72 o 
  -5   3  16        0.06       16.25     10.57 o 
  -4   3  16      232.93      233.35     16.48 o 
  -3   3  16      288.55      258.49     16.44 o 
  -2   3  16      642.49      647.83     24.96 o 
  -1   3  16       11.83       14.19      7.33 o 
   0   3  16      320.47      344.60     10.61 o 
   1   3  16      582.44      544.95     19.34 o 
   2   3  16      369.24      355.25     19.39 o 
   3   3  16        8.85       10.37      8.13 o 
   4   3  16      144.20      141.23     13.32 o 
   5   3  16       27.78       30.65      9.45 o 
   6   3  16        8.47        9.75     10.44 o 
   7   3  16        0.10       -0.92     11.45 o 
  -7   4  16       36.60       47.54     13.76 o 
  -6   4  16       21.06       18.22     11.01 o 
  -5   4  16      173.04      180.61     16.46 o 
  -4   4  16      104.47      105.28     11.57 o 
  -3   4  16     2239.63     2151.02     56.12 o 
  -2   4  16     3171.93     3152.46    101.00 o 
  -1   4  16      206.64      224.71     14.44 o 
   0   4  16       76.52       69.96      7.09 o 
   1   4  16       64.59       54.94      8.62 o 
   2   4  16      469.14      445.22     20.11 o 
   3   4  16      513.12      459.09     20.02 o 
   4   4  16       32.05       34.20      9.12 o 
   5   4  16      188.16      187.72     16.33 o 
   6   4  16       26.42       21.37     10.81 o 
   7   4  16      224.71      235.20     20.36 o 
  -6   5  16       11.38       27.09     14.34 o 
  -5   5  16       25.07       41.25     14.69 o 
  -4   5  16      223.22      259.53     23.37 o 
  -3   5  16       52.03       60.90     16.29 o 
  -2   5  16       46.53       18.77     14.16 o 
  -1   5  16      317.98      350.88     26.55 o 
   0   5  16     3108.78     3056.57     49.57 o 
   1   5  16        1.20      -16.11     16.11 o 
   2   5  16       60.05       58.77     15.76 o 
   3   5  16        0.24       -1.42     13.28 o 
   4   5  16        0.29       -9.38     12.75 o 
   5   5  16      265.60      287.15     28.15 o 
   6   5  16       28.22       43.20     17.70 o 
  -5   6  16      117.53      104.98     23.19 o 
  -4   6  16        0.02        1.77     18.41 o 
  -3   6  16       96.30       93.30     20.00 o 
  -2   6  16        4.66        6.20     14.34 o 
  -1   6  16        0.59       22.48     11.33 o 
   0   6  16      218.02      228.30     16.58 o 
   1   6  16     1398.07     1638.26     55.06 o 
   2   6  16     1141.71     1236.22     49.22 o 
   3   6  16      163.40      232.09     22.66 o 
   4   6  16       89.34      115.96     21.07 o 
   5   6  16       14.01       36.11     15.58 o 
  -4   7  16       35.67       -1.95     18.77 o 
  -3   7  16        7.56       -5.49     17.17 o 
  -2   7  16      442.36      497.82     35.41 o 
  -1   7  16       35.27       55.23     17.53 o 
   0   7  16       97.89       90.99     13.74 o 
   1   7  16       22.06       29.56     15.76 o 
   2   7  16       25.63       53.64     17.53 o 
   3   7  16      103.10       82.32     23.55 o 
  -8   1  17      244.66      224.62     20.26 o 
  -7   1  17      359.70      347.93     21.96 o 
  -6   1  17       63.31       64.44     10.51 o 
  -5   1  17      362.68      334.22     18.59 o 
  -4   1  17      178.58      174.55     13.03 o 
  -3   1  17       68.30       56.79      9.83 o 
  -2   1  17       38.57       26.62      7.18 o 
  -1   1  17      656.36      634.92     18.96 o 
   0   1  17       72.95       71.83      5.52 o 
   1   1  17     3153.27     3095.07     40.56 o 
   2   1  17     2321.49     2292.47     50.10 o 
   3   1  17      614.42      612.03     21.46 o 
   4   1  17        0.50       -5.66     12.39 o 
   5   1  17      672.83      674.94     24.22 o 
   6   1  17      263.59      238.36     19.00 o 
   7   1  17      159.73      156.13     17.08 o 
   8   1  17       57.33       36.01     15.46 o 
  -8   2  17        2.58        1.95     12.46 o 
  -7   2  17        8.72       13.70     11.12 o 
  -6   2  17      226.32      229.50     17.35 o 
  -5   2  17       46.08       43.97     11.04 o 
  -4   2  17       73.03       60.54     10.50 o 
  -3   2  17      136.73      143.40     25.76 o 
  -2   2  17      101.28       98.42     12.39 o 
  -1   2  17       43.19       49.73      8.00 o 
   0   2  17      539.49      566.58     13.20 o 
   1   2  17      754.67      704.75     21.82 o 
   2   2  17        0.56        1.94      6.33 o 
   3   2  17      528.70      509.94     20.27 o 
   4   2  17      178.95      166.03     13.70 o 
   5   2  17      202.66      212.77     39.57 o 
   6   2  17       18.16        9.47      9.70 o 
   7   2  17       42.15       51.66     12.50 o 
  -7   3  17        1.64        2.96     11.54 o 
  -6   3  17       32.15       21.76     14.96 o 
  -5   3  17     1649.94     1641.41     38.11 o 
  -4   3  17     3208.97     3170.20    151.45 o 
  -3   3  17      126.87      146.62     19.92 o 
  -2   3  17        0.10        8.87      6.51 o 
  -1   3  17        4.32        4.16      6.01 o 
   0   3  17      387.84      380.55     11.72 o 
   1   3  17     1562.75     1503.90     53.02 o 
   2   3  17      623.06      604.72     21.28 o 
   3   3  17      439.14      432.42     18.40 o 
   4   3  17      297.15      271.44     16.40 o 
   5   3  17      236.80      229.13     16.31 o 
   6   3  17      123.37      128.93     16.52 o 
   7   3  17        8.65       10.04     13.90 o 
  -7   4  17       34.31       13.93     27.35 o 
  -6   4  17       25.58       33.14     10.62 o 
  -5   4  17        0.33        8.02      8.70 o 
  -4   4  17       47.79       44.11     11.00 o 
  -3   4  17      567.52      563.72     23.22 o 
  -2   4  17     2109.83     2039.88     39.74 o 
  -1   4  17      243.93      255.24     15.52 o 
   0   4  17      423.97      401.20     13.04 o 
   1   4  17      441.84      459.87     19.84 o 
   2   4  17        1.10       -7.95      9.13 o 
   3   4  17       21.69       10.08     12.04 o 
   4   4  17       35.79       30.03     10.45 o 
   5   4  17       43.37       25.58     11.64 o 
   6   4  17        5.43       -8.77     14.16 o 
  -6   5  17        2.68      -16.64     16.64 o 
  -5   5  17      105.64      127.11     20.54 o 
  -4   5  17       45.54       68.69     17.35 o 
  -3   5  17        7.82       -1.42     14.16 o 
  -2   5  17       23.47       30.63     13.10 o 
  -1   5  17      358.69      397.26     29.21 o 
   0   5  17     1708.60     1710.44     71.08 o 
   1   5  17     2281.53     2188.48     61.61 o 
   2   5  17       31.10       26.91     11.51 o 
   3   5  17      170.78      127.46     22.66 o 
   4   5  17        1.31      -12.92     13.99 o 
   5   5  17      156.38      140.39     23.37 o 
   6   5  17       25.90       52.05     19.83 o 
  -5   6  17       24.71       26.38     18.59 o 
  -4   6  17      216.95      224.48     25.49 o 
  -3   6  17       74.41       89.40     16.11 o 
  -2   6  17       39.28       42.66     16.29 o 
  -1   6  17      184.18      148.18     23.55 o 
   0   6  17        8.64        2.17     20.00 o 
   1   6  17       61.92       51.34     18.94 o 
   2   6  17       68.70       61.08     20.18 o 
   3   6  17       17.59       23.72     15.22 o 
   4   6  17        0.68       -1.77     15.22 o 
   5   6  17       43.07       40.89     18.06 o 
  -3   7  17      116.40      148.53     22.66 o 
  -2   7  17        3.79        0.00     13.28 o 
  -1   7  17      103.60      120.38     20.54 o 
   0   7  17        9.24        3.54      9.93 o 
   1   7  17      109.18      148.00     20.00 o 
   2   7  17      698.76      736.10     42.84 o 
   3   7  17        5.89        5.84     17.88 o 
  -8   0  18       93.03       44.97     23.90 o 
  -7   0  18       13.00       -6.55     14.87 o 
  -6   0  18       39.94       57.00     14.16 o 
  -5   0  18      586.95      613.07     30.98 o 
  -4   0  18     1115.20     1060.07     40.19 o 
  -3   0  18      132.35      113.12     14.34 o 
  -2   0  18      167.04      139.33     13.99 o 
  -1   0  18      541.49      491.44     24.61 o 
   0   0  18      560.55      532.29     26.47 o 
   1   0  18      260.65      251.21     19.65 o 
   2   0  18      319.88      281.31     20.54 o 
   3   0  18        5.52        3.36      9.91 o 
   4   0  18       15.67        1.24     12.75 o 
   5   0  18     1932.88     2034.11     59.31 o 
   6   0  18      587.68      613.77     36.82 o 
   7   0  18       97.52       96.13     18.23 o 
  -8   1  18       44.64       53.14     15.08 o 
  -7   1  18       74.53       49.43     15.41 o 
  -6   1  18        1.78       -0.71      9.66 o 
  -5   1  18       14.95        7.49      9.22 o 
  -4   1  18       87.66       79.86     19.39 o 
  -3   1  18      277.18      291.93     26.20 o 
  -2   1  18      122.55      124.92     24.70 o 
  -1   1  18        1.99        0.78      6.88 o 
   0   1  18      380.69      360.54     13.54 o 
   1   1  18       71.84       55.44     12.48 o 
   2   1  18        1.82       -9.20      9.20 o 
   3   1  18      643.00      683.58     22.85 o 
   4   1  18        4.21        9.96      8.32 o 
   5   1  18      113.24      116.69     23.46 o 
   6   1  18       12.48       17.26     10.71 o 
   7   1  18      477.22      475.05     31.69 o 
  -8   2  18        2.55       -8.57     12.12 o 
  -7   2  18      250.73      316.85     20.70 o 
  -6   2  18      336.35      355.98     20.39 o 
  -5   2  18      643.65      621.32     24.52 o 
  -4   2  18      117.13      115.89     17.88 o 
  -3   2  18      293.62      296.92     15.71 o 
  -2   2  18        1.50        1.97      7.33 o 
  -1   2  18      943.12      967.26     24.21 o 
   0   2  18     1173.92     1087.50     18.23 o 
   1   2  18      757.35      813.20     23.10 o 
   2   2  18      795.53      835.90     23.72 o 
   3   2  18       33.28       35.37      8.82 o 
   4   2  18      351.70      297.01     18.39 o 
   5   2  18      350.13      347.58     19.58 o 
   6   2  18        0.91        1.41     10.08 o 
   7   2  18        1.58        2.14     10.91 o 
  -7   3  18      105.22      108.19     14.52 o 
  -6   3  18       11.60       18.82     12.13 o 
  -5   3  18       85.39      109.37     14.57 o 
  -4   3  18      355.30      358.68     21.24 o 
  -3   3  18      421.10      380.88     18.40 o 
  -2   3  18      136.70      126.53     12.24 o 
  -1   3  18      179.45      196.05     14.27 o 
   0   3  18        0.04       -2.57      7.13 o 
   1   3  18      145.87      124.02     12.32 o 
   2   3  18      145.06      151.02     13.31 o 
   3   3  18       89.03       79.80     10.32 o 
   4   3  18       73.35       91.03     12.09 o 
   5   3  18        1.11        5.47     11.42 o 
   6   3  18        5.03       -3.27     11.19 o 
   7   3  18        4.49        5.89     20.89 o 
  -7   4  18       65.75       50.73     18.32 o 
  -6   4  18      107.60      160.75     15.93 o 
  -5   4  18      108.76      141.45     13.73 o 
  -4   4  18      279.72      273.38     31.95 o 
  -3   4  18      295.73      267.00     17.83 o 
  -2   4  18       89.37       82.63     14.07 o 
  -1   4  18     2120.23     2141.89     40.74 o 
   0   4  18        2.25       -4.23      5.41 o 
   1   4  18      522.74      514.84     20.40 o 
   2   4  18     1811.83     1763.61     37.99 o 
   3   4  18       26.24       31.85     10.01 o 
   4   4  18        6.46       -0.63     11.24 o 
   5   4  18        0.00       -9.64      9.64 o 
   6   4  18       86.51       90.07     19.03 o 
  -6   5  18      104.11      127.29     21.42 o 
  -5   5  18       81.16       76.66     23.01 o 
  -4   5  18        0.15      -15.76     15.76 o 
  -3   5  18      507.14      479.58     31.33 o 
  -2   5  18       46.77       47.44     15.58 o 
  -1   5  18      449.56      420.28     30.80 o 
   0   5  18       49.10       28.58     12.07 o 
   1   5  18      594.71      588.10     35.58 o 
   2   5  18       67.91       38.06     14.87 o 
   3   5  18       26.21       49.57     12.22 o 
   4   5  18       37.45       53.29     17.88 o 
   5   5  18        4.12        3.54     16.11 o 
  -5   6  18      323.46      322.20     32.40 o 
  -4   6  18      139.78      151.36     25.67 o 
  -3   6  18       16.34       18.77     14.34 o 
  -2   6  18       27.07       63.55     18.06 o 
  -1   6  18      110.99      120.91     20.54 o 
   0   6  18      117.73      124.21     21.42 o 
   1   6  18        0.03       -6.37     14.34 o 
   2   6  18      160.27      167.47     21.78 o 
   3   6  18       35.27       47.09     15.76 o 
   4   6  18        0.84       18.59     12.57 o 
  -3   7  18        4.77      -15.40     18.77 o 
  -2   7  18        2.99      -12.92     16.29 o 
  -1   7  18        2.45       -3.54     13.10 o 
   0   7  18      134.62      147.48     32.66 o 
   1   7  18       13.28        7.26     13.99 o 
   2   7  18      143.00      171.37     26.20 o 
  -8   1  19       49.43       66.54     13.71 o 
  -7   1  19      376.61      420.91     22.77 o 
  -6   1  19      233.54      274.54     31.33 o 
  -5   1  19       23.51        3.98     11.20 o 
  -4   1  19      627.62      604.43     22.55 o 
  -3   1  19        1.00        3.68      7.12 o 
  -2   1  19        6.85       -6.43      6.96 o 
  -1   1  19      223.49      196.70     12.51 o 
   0   1  19     1007.68      876.41     17.12 o 
   1   1  19       31.94       10.87     12.75 o 
   2   1  19      229.15      223.55     14.33 o 
   3   1  19     1328.57     1322.90     31.91 o 
   4   1  19      152.13      154.86     14.24 o 
   5   1  19       17.52       14.95      9.99 o 
   6   1  19      452.23      461.52     23.66 o 
   7   1  19       21.68        3.60     13.63 o 
  -7   2  19       86.89       82.98     16.82 o 
  -6   2  19        1.58        6.00      9.80 o 
  -5   2  19      443.05      398.35     21.60 o 
  -4   2  19       46.95       56.61     18.59 o 
  -3   2  19      229.48      216.01     15.93 o 
  -2   2  19      526.69      506.00     20.39 o 
  -1   2  19       54.20       31.94     10.20 o 
   0   2  19       37.65       34.71      6.50 o 
   1   2  19      945.61      878.52     24.84 o 
   2   2  19        8.29        8.54      7.45 o 
   3   2  19      191.52      189.08     13.41 o 
   4   2  19      318.32      385.87     18.82 o 
   5   2  19       59.37       63.47     11.44 o 
   6   2  19        5.16       25.13     10.14 o 
   7   2  19       23.49       49.20     13.19 o 
  -7   3  19       54.22       78.82     14.20 o 
  -6   3  19      186.47      187.89     17.39 o 
  -5   3  19      286.76      254.40     32.49 o 
  -4   3  19       72.23       61.65     12.02 o 
  -3   3  19      210.38      212.26     15.33 o 
  -2   3  19      112.33      111.53     12.51 o 
  -1   3  19     1188.05     1187.80     28.84 o 
   0   3  19     2356.16     2395.01     28.77 o 
   1   3  19       85.66       87.00      9.88 o 
   2   3  19      267.21      264.88     26.29 o 
   3   3  19        1.86        2.98     10.53 o 
   4   3  19       55.96       55.98     21.51 o 
   5   3  19       93.99       90.49     13.14 o 
   6   3  19       57.92       74.10     13.58 o 
   7   3  19        1.73        9.25     19.47 o 
  -6   4  19       76.76       45.78     16.11 o 
  -5   4  19       34.17       42.10     13.81 o 
  -4   4  19      188.90      187.20     15.73 o 
  -3   4  19       54.50       68.21     12.01 o 
  -2   4  19       42.72       46.76      9.92 o 
  -1   4  19      184.63      187.38     15.21 o 
   0   4  19      115.11       98.89      9.12 o 
   1   4  19       36.45       45.65     10.14 o 
   2   4  19        2.69      -12.01     20.98 o 
   3   4  19      302.72      299.95     18.15 o 
   4   4  19        8.53       17.95     12.48 o 
   5   4  19       21.78       30.15     11.07 o 
   6   4  19       12.15        8.89     20.62 o 
  -6   5  19       97.85      116.84     26.55 o 
  -5   5  19        5.92       33.99     15.22 o 
  -4   5  19        0.32      -11.68     16.64 o 
  -3   5  19       13.99       28.15     15.22 o 
  -2   5  19       31.40       52.05     13.63 o 
  -1   5  19      679.03      685.12     38.77 o 
   0   5  19      760.46      775.41     27.16 o 
   1   5  19       14.69       -3.01     14.69 o 
   2   5  19      167.70      180.57     23.19 o 
   3   5  19        3.79      -17.00     17.00 o 
   4   5  19      168.30      123.57     22.31 o 
   5   5  19       27.19       18.59     20.18 o 
  -4   6  19        7.04       55.41     17.53 o 
  -3   6  19      377.37      383.45     31.69 o 
  -2   6  19      289.96      309.45     27.79 o 
  -1   6  19       21.09       32.93     15.22 o 
   0   6  19      125.36      124.19     13.77 o 
   1   6  19      209.27      220.41     26.38 o 
   2   6  19      267.29      304.50     27.44 o 
   3   6  19        4.71       12.57     13.99 o 
   4   6  19       11.73       -1.95     18.59 o 
  -2   7  19        8.56        1.95     13.28 o 
  -1   7  19       16.21       18.77     14.16 o 
   0   7  19       29.16       41.49     22.31 o 
   1   7  19       10.00        5.67     17.00 o 
   2   7  19       77.19       58.07     20.18 o 
  -7   0  20        5.10        8.85     14.16 o 
  -6   0  20      347.56      397.44     30.80 o 
  -5   0  20       14.36       42.13     10.80 o 
  -4   0  20        5.97      -11.86     11.86 o 
  -3   0  20       25.77       52.22     10.80 o 
  -2   0  20      124.78      125.87     16.11 o 
  -1   0  20      326.06      293.87     21.07 o 
   0   0  20     2593.32     2566.74     40.12 o 
   1   0  20      126.59      143.93     17.88 o 
   2   0  20     1913.92     1775.46     48.86 o 
   3   0  20      393.15      467.37     27.26 o 
   4   0  20       11.80       17.35     13.10 o 
   5   0  20      961.48      836.66     42.49 o 
   6   0  20       80.90       54.53     18.41 o 
   7   0  20      125.60      100.20     24.08 o 
  -7   1  20       40.37       36.21     13.47 o 
  -6   1  20        4.33        4.56      9.75 o 
  -5   1  20      131.64      144.17     14.21 o 
  -4   1  20      307.98      296.20     17.08 o 
  -3   1  20      376.22      356.76     17.33 o 
  -2   1  20      113.68       98.34     16.55 o 
  -1   1  20      420.45      411.36     17.28 o 
   0   1  20     1299.40     1289.55     28.85 o 
   1   1  20     1645.81     1536.51     32.86 o 
   2   1  20      229.42      214.03     15.20 o 
   3   1  20     2681.24     2712.11     45.19 o 
   4   1  20      635.35      618.91     26.82 o 
   5   1  20        2.82       22.41     14.16 o 
   6   1  20        0.42       -4.56     11.92 o 
   7   1  20       20.62       25.87     12.10 o 
  -7   2  20       78.01       67.53     14.21 o 
  -6   2  20       33.18       28.62     11.33 o 
  -5   2  20       28.19       12.83     11.05 o 
  -4   2  20      205.92      161.24     14.68 o 
  -3   2  20        5.81        3.62      8.06 o 
  -2   2  20     1426.63     1486.32     33.11 o 
  -1   2  20       25.33       19.64      9.25 o 
   0   2  20      403.29      382.72     12.39 o 
   1   2  20       93.07       85.60     12.81 o 
   2   2  20      455.96      429.23     19.78 o 
   3   2  20        3.70       -5.62      8.70 o 
   4   2  20      912.87      896.86     31.87 o 
   5   2  20        7.90       25.65      9.65 o 
   6   2  20      390.41      362.75     22.14 o 
   7   2  20        0.04       -6.73     11.52 o 
  -7   3  20        9.07       12.41     15.22 o 
  -6   3  20      120.76      113.67     19.19 o 
  -5   3  20       28.34       30.29     10.81 o 
  -4   3  20        6.25       -0.74      9.87 o 
  -3   3  20      104.34      101.72     12.66 o 
  -2   3  20      170.75      159.61     13.14 o 
  -1   3  20      606.99      541.87     22.09 o 
   0   3  20      252.91      260.79     11.70 o 
   1   3  20       47.58       28.33      8.35 o 
   2   3  20        0.04       -3.91      7.20 o 
   3   3  20      164.80      162.82     22.75 o 
   4   3  20       75.69       63.71     23.90 o 
   5   3  20        0.60       -4.16     10.64 o 
   6   3  20        0.75       13.91     30.80 o 
  -6   4  20        3.89        5.28     11.43 o 
  -5   4  20       17.88       36.37     10.93 o 
  -4   4  20      686.14      640.60     25.97 o 
  -3   4  20      207.06      239.75     23.28 o 
  -2   4  20        0.58        6.55     10.36 o 
  -1   4  20        3.23       12.89     13.45 o 
   0   4  20     1806.22     1833.81     27.50 o 
   1   4  20      141.64      178.26     13.71 o 
   2   4  20       49.28       46.19     15.49 o 
   3   4  20      123.85      142.43     13.81 o 
   4   4  20        2.14        8.70      9.65 o 
   5   4  20       44.02       26.38     12.49 o 
   6   4  20      348.53      356.29     33.02 o 
  -5   5  20      192.40      172.96     26.55 o 
  -4   5  20       11.40       10.27     15.05 o 
  -3   5  20       10.86       20.89     11.33 o 
  -2   5  20      444.45      487.37     32.57 o 
  -1   5  20      360.95      434.26     30.45 o 
   0   5  20        0.23        8.91     12.75 o 
   1   5  20       56.92       62.32     17.35 o 
   2   5  20        1.16        1.59     10.98 o 
   3   5  20      360.52      329.64     30.45 o 
   4   5  20      192.82      224.83     26.73 o 
   5   5  20       33.64       45.85     16.29 o 
  -4   6  20        5.99       11.33     16.11 o 
  -3   6  20        6.61       18.06     15.76 o 
  -2   6  20        1.86      -10.44     17.00 o 
  -1   6  20      145.79      144.10     24.25 o 
   0   6  20      653.86      628.77     27.41 o 
   1   6  20        6.29       15.40     12.92 o 
   2   6  20      262.23      315.83     31.16 o 
   3   6  20       17.00        7.44     16.64 o 
   4   6  20       50.54       62.67     21.07 o 
  -2   7  20       80.16       54.88     24.78 o 
  -1   7  20       18.82       36.47     15.05 o 
   0   7  20        0.06        8.62     11.81 o 
   1   7  20        4.62      -17.35     17.35 o 
  -7   1  21        3.25        4.42     10.69 o 
  -6   1  21       85.98       71.11     12.03 o 
  -5   1  21       25.06       20.09      9.68 o 
  -4   1  21        2.23       -5.74      8.24 o 
  -3   1  21      104.38      102.15     11.48 o 
  -2   1  21     1452.44     1377.33     31.67 o 
  -1   1  21       24.40        4.17     10.09 o 
   0   1  21     1431.46     1377.79     45.25 o 
   1   1  21     1683.70     1670.56     35.40 o 
   2   1  21      113.80      124.83     12.64 o 
   3   1  21      387.52      302.90     20.50 o 
   4   1  21      519.25      510.96     30.18 o 
   5   1  21       15.31       24.77     11.76 o 
   6   1  21       67.37       65.15     36.29 o 
   7   1  21      103.00       97.01     16.97 o 
  -7   2  21        1.81        7.48     12.46 o 
  -6   2  21       12.82        9.73     16.02 o 
  -5   2  21       19.32        7.73     10.01 o 
  -4   2  21       41.19       24.96     10.14 o 
  -3   2  21       50.62       48.36     10.03 o 
  -2   2  21     1031.30      977.32     28.98 o 
  -1   2  21      561.65      578.36     22.46 o 
   0   2  21      347.23      340.97     12.24 o 
   1   2  21      813.03      801.56     24.84 o 
   2   2  21      375.51      340.21     18.71 o 
   3   2  21       92.45      120.37     11.38 o 
   4   2  21       68.15       57.86     16.73 o 
   5   2  21      174.10      163.40     17.02 o 
   6   2  21       11.33        0.68     13.16 o 
  -7   3  21       79.49       46.26     13.58 o 
  -6   3  21      666.98      684.70     48.15 o 
  -5   3  21      128.50      108.37     33.90 o 
  -4   3  21       87.07       92.18     19.30 o 
  -3   3  21       12.50       10.21      8.44 o 
  -2   3  21       74.12       82.82     10.76 o 
  -1   3  21        3.46        9.41      8.54 o 
   0   3  21       50.65       52.28      6.92 o 
   1   3  21       14.08       12.20      7.08 o 
   2   3  21      197.40      194.29     14.45 o 
   3   3  21      284.94      276.16     17.58 o 
   4   3  21     1518.88     1639.77     39.81 o 
   5   3  21      197.21      229.28     18.30 o 
   6   3  21        9.74       21.81     10.37 o 
  -6   4  21       60.45       67.59     12.59 o 
  -5   4  21       21.74       -3.52     12.13 o 
  -4   4  21      176.51      133.61     16.45 o 
  -3   4  21       27.53       23.03     10.53 o 
  -2   4  21       38.77       15.34     16.55 o 
  -1   4  21        0.02       -6.03      9.12 o 
   0   4  21        2.92       -7.49      7.49 o 
   1   4  21      157.44      160.89     14.96 o 
   2   4  21      212.59      232.43     16.58 o 
   3   4  21       47.73       62.54     22.48 o 
   4   4  21        0.86       -8.51      9.70 o 
   5   4  21       68.17       72.39     25.40 o 
  -5   5  21       17.07        0.00     20.18 o 
  -4   5  21      137.31      139.50     22.48 o 
  -3   5  21        2.48        3.36     13.10 o 
  -2   5  21     1276.46     1320.31     52.40 o 
  -1   5  21      218.14      254.22     24.78 o 
   0   5  21       31.04       52.90     10.73 o 
   1   5  21      203.64      201.64     23.01 o 
   2   5  21        9.60       13.10     10.09 o 
   3   5  21       34.35       37.71     18.06 o 
   4   5  21      137.07      153.66     24.61 o 
  -4   6  21       21.96       13.63     18.06 o 
  -3   6  21        6.61        1.77     14.52 o 
  -2   6  21      113.97      123.57     22.13 o 
  -1   6  21        3.68       19.30     14.16 o 
   0   6  21      111.08      105.11     25.32 o 
   1   6  21       65.72       98.96     17.53 o 
   2   6  21       99.55      121.98     19.47 o 
   3   6  21        0.72        5.67     12.75 o 
  -7   0  22        0.37        7.44     15.58 o 
  -6   0  22       51.89       50.28     17.88 o 
  -5   0  22       22.35       37.89     11.86 o 
  -4   0  22      263.00      274.05     24.61 o 
  -3   0  22       10.79       15.40     11.68 o 
  -2   0  22     1409.37     1253.75     43.20 o 
  -1   0  22     1941.49     1995.87     53.46 o 
   0   0  22       15.90        2.73     17.97 o 
   1   0  22      558.22      558.54     32.22 o 
   2   0  22        5.98        8.67     10.98 o 
   3   0  22      585.25      600.67     34.34 o 
   4   0  22      365.90      385.76     28.33 o 
   5   0  22       93.36       81.44     18.06 o 
   6   0  22       23.06       19.47     18.41 o 
  -7   1  22        0.62      -11.50     12.38 o 
  -6   1  22       27.20       12.71     11.81 o 
  -5   1  22       27.23       37.37      9.64 o 
  -4   1  22       76.70       56.50     12.57 o 
  -3   1  22        3.30        0.80      9.24 o 
  -2   1  22       33.76        9.31     10.87 o 
  -1   1  22       40.76       10.26     23.19 o 
   0   1  22       14.08       -8.69      8.69 o 
   1   1  22      726.46      705.66     50.63 o 
   2   1  22      151.47      154.97     19.56 o 
   3   1  22      336.56      295.27     40.45 o 
   4   1  22       39.36       14.91     12.73 o 
   5   1  22      574.10      584.46     42.05 o 
   6   1  22       54.29       62.05     17.88 o 
  -7   2  22       28.53       66.54     12.90 o 
  -6   2  22        1.24        1.53      9.73 o 
  -5   2  22       14.39       28.82     12.66 o 
  -4   2  22       45.45       21.46     20.36 o 
  -3   2  22        2.79       -0.22      8.52 o 
  -2   2  22     1085.36     1040.29     30.28 o 
  -1   2  22     1049.98     1043.00     44.08 o 
   0   2  22      235.03      216.60     10.53 o 
   1   2  22      262.15      242.58     16.14 o 
   2   2  22     1271.25     1129.90     72.05 o 
   3   2  22        1.49        3.20      8.84 o 
   4   2  22        1.74       -0.49     14.43 o 
   5   2  22      306.17      286.96     21.53 o 
   6   2  22        3.87       14.47     14.69 o 
  -6   3  22       38.34       38.68     27.44 o 
  -5   3  22        5.11       18.13     10.55 o 
  -4   3  22      543.35      539.47     33.19 o 
  -3   3  22      155.39      154.28     14.83 o 
  -2   3  22      361.62      363.31     22.66 o 
  -1   3  22      270.90      274.74     16.67 o 
   0   3  22      118.50      145.43      9.44 o 
   1   3  22       42.65       22.20     14.87 o 
   2   3  22      513.03      531.64     22.15 o 
   3   3  22        0.39       -2.47      9.94 o 
   4   3  22       75.24       63.44     16.02 o 
   5   3  22       35.77       60.43     12.20 o 
   6   3  22        0.68        5.86     10.81 o 
  -6   4  22       57.34       20.45     14.27 o 
  -5   4  22       68.34       77.12     13.20 o 
  -4   4  22        1.20      -10.68     10.68 o 
  -3   4  22      142.17      117.57     15.40 o 
  -2   4  22        9.04       -5.08     15.05 o 
  -1   4  22       26.00       11.95     10.33 o 
   0   4  22      285.52      313.34     25.99 o 
   1   4  22       17.54       15.49      8.76 o 
   2   4  22       62.24       64.67     11.77 o 
   3   4  22      232.86      243.57     18.21 o 
   4   4  22       99.80       91.64     14.16 o 
   5   4  22      226.53      254.71     41.07 o 
  -5   5  22       53.65       54.70     17.70 o 
  -4   5  22        4.18       12.75     14.87 o 
  -3   5  22       70.12       86.22     19.47 o 
  -2   5  22      104.62      106.04     22.48 o 
  -1   5  22        0.09       22.66      9.21 o 
   0   5  22        0.05       -0.29      8.09 o 
   1   5  22       12.90      -11.51     12.57 o 
   2   5  22       10.03       13.45     13.99 o 
   3   5  22      232.49      285.73     28.86 o 
   4   5  22        3.43        7.61     15.76 o 
  -3   6  22       26.69       30.63     17.35 o 
  -2   6  22       80.67       81.26     20.89 o 
  -1   6  22      368.29      410.89     34.34 o 
   0   6  22       38.64       30.29     16.29 o 
   1   6  22       14.47       21.95     14.87 o 
   2   6  22       31.68        9.38     19.47 o 
   3   6  22       26.84       13.81     16.82 o 
  -7   1  23       64.67       84.33     14.20 o 
  -6   1  23       14.32        7.25     10.53 o 
  -5   1  23        4.21        6.99      9.58 o 
  -4   1  23      113.41      132.36     12.93 o 
  -3   1  23      425.77      426.51     20.39 o 
  -2   1  23       77.28       71.59     12.46 o 
  -1   1  23     1029.87     1032.70     32.09 o 
   0   1  23       19.27        8.78      6.30 o 
   1   1  23     1225.42     1212.62     42.05 o 
   2   1  23      140.58      125.36     13.32 o 
   3   1  23      704.63      769.45     46.12 o 
   4   1  23       15.38        6.63     14.52 o 
   5   1  23       44.10       42.28     14.19 o 
   6   1  23        0.34        8.21     10.51 o 
  -6   2  23       69.26       49.91     13.58 o 
  -5   2  23        1.68       -6.55      9.47 o 
  -4   2  23       62.42       73.45     19.74 o 
  -3   2  23       20.57       17.13     14.87 o 
  -2   2  23       41.08       12.57     11.84 o 
  -1   2  23     1145.74     1181.71     31.91 o 
   0   2  23       19.45       35.26      7.72 o 
   1   2  23      146.22      142.13     22.48 o 
   2   2  23        0.19       -2.16     15.14 o 
   3   2  23      159.96      147.96     16.91 o 
   4   2  23       27.40       41.29     11.07 o 
   5   2  23       24.70       -1.08     11.37 o 
   6   2  23       33.09       38.05     17.17 o 
  -6   3  23       18.49       35.85     12.33 o 
  -5   3  23        0.01        7.77     12.07 o 
  -4   3  23      304.39      324.52     20.65 o 
  -3   3  23        0.86        8.39      8.46 o 
  -2   3  23      139.67      140.01     25.14 o 
  -1   3  23      216.16      209.87     15.65 o 
   0   3  23      172.03      163.65      9.87 o 
   1   3  23      163.78      172.06     14.59 o 
   2   3  23       92.30      108.96     13.53 o 
   3   3  23      151.51      166.98     20.27 o 
   4   3  23        6.23       10.32     17.61 o 
   5   3  23        9.12       -8.08     10.28 o 
  -5   4  23       38.11       33.46     12.00 o 
  -4   4  23       34.31       40.16      9.73 o 
  -3   4  23       11.74        0.69     14.69 o 
  -2   4  23      378.41      373.08     38.24 o 
  -1   4  23      101.25      120.04     12.71 o 
   0   4  23      201.05      188.93     15.77 o 
   1   4  23       84.78      101.25     15.49 o 
   2   4  23        6.59       12.75      8.25 o 
   3   4  23       40.03       37.78     12.45 o 
   4   4  23       16.73       28.90     10.13 o 
   5   4  23       31.63        5.89     13.21 o 
  -4   5  23        5.38       -1.95     16.46 o 
  -3   5  23       35.29       66.03     18.06 o 
  -2   5  23       50.78       55.06     19.83 o 
  -1   5  23      351.91      374.78     29.21 o 
   0   5  23       13.13       17.03     10.00 o 
   1   5  23      109.56       98.61     17.88 o 
   2   5  23      220.08      242.00     24.96 o 
   3   5  23      186.18      172.78     27.26 o 
   4   5  23        4.92      -16.64     16.64 o 
  -2   6  23        5.23      -19.30     19.30 o 
  -1   6  23        6.29       15.05     12.39 o 
   0   6  23        6.73        5.26     10.53 o 
   1   6  23       53.73       41.60     18.23 o 
   2   6  23       18.09       -3.89     16.29 o 
  -6   0  24        6.10        0.00     13.99 o 
  -5   0  24      352.61      442.94     31.16 o 
  -4   0  24        2.71       16.64     11.68 o 
  -3   0  24       30.66       35.23     14.34 o 
  -2   0  24      109.26      104.63     16.82 o 
  -1   0  24      387.11      356.90     27.09 o 
   0   0  24      250.77      234.62     15.39 o 
   1   0  24     2488.18     2362.86     62.32 o 
   2   0  24      132.47      136.32     18.41 o 
   3   0  24      134.47      162.69     19.47 o 
   4   0  24      353.89      381.33     30.27 o 
   5   0  24        2.32       -6.90     14.87 o 
   6   0  24        3.76      -11.33     17.53 o 
  -6   1  24       18.26       12.09     12.97 o 
  -5   1  24      102.73       91.33     14.52 o 
  -4   1  24        5.74       13.81     19.12 o 
  -3   1  24      150.71      126.36     15.19 o 
  -2   1  24      380.07      369.02     19.09 o 
  -1   1  24     1738.84     1671.38    138.71 o 
   0   1  24       36.63       46.67      6.10 o 
   1   1  24      361.25      317.23     67.63 o 
   2   1  24      365.43      345.71     20.15 o 
   3   1  24      100.33       67.61     45.23 o 
   4   1  24       43.05       51.21     11.11 o 
   5   1  24       25.24       30.27     12.79 o 
   6   1  24       50.25       48.97     12.95 o 
  -6   2  24        2.56       19.29      9.75 o 
  -5   2  24       26.76       32.36     10.50 o 
  -4   2  24      279.61      267.67     20.85 o 
  -3   2  24     1187.72     1119.17     34.48 o 
  -2   2  24      198.40      203.32     16.45 o 
  -1   2  24       25.23       -3.02     11.41 o 
   0   2  24       84.28       96.31     10.40 o 
   1   2  24        0.00       10.12      8.02 o 
   2   2  24      210.51      192.10     16.33 o 
   3   2  24      318.32      310.23     20.97 o 
   4   2  24        5.53       11.79      8.85 o 
   5   2  24       67.44       66.61     13.38 o 
  -6   3  24       46.51       51.75     13.63 o 
  -5   3  24       44.86       49.09     14.06 o 
  -4   3  24        6.07      -10.87     10.87 o 
  -3   3  24       28.37       39.57     10.19 o 
  -2   3  24       24.48       22.43     39.04 o 
  -1   3  24       45.75       50.03     11.68 o 
   0   3  24       50.39       51.98      8.09 o 
   1   3  24      139.15      140.42     13.26 o 
   2   3  24        1.51       -9.85      9.85 o 
   3   3  24        0.53      -11.32     11.32 o 
   4   3  24       17.74       19.98     11.26 o 
   5   3  24       16.64        4.69     12.39 o 
  -5   4  24       32.83       58.17     24.87 o 
  -4   4  24        1.44       -7.26     11.13 o 
  -3   4  24      444.03      509.68     26.10 o 
  -2   4  24       10.13        4.96      9.04 o 
  -1   4  24        4.17       22.33      8.57 o 
   0   4  24      126.37      140.99     13.05 o 
   1   4  24        7.88       -7.97     10.45 o 
   2   4  24       10.82        9.30      9.49 o 
   3   4  24       93.76      103.05     14.45 o 
   4   4  24       84.72      106.61     22.31 o 
  -4   5  24       99.85      110.82     22.66 o 
  -3   5  24       47.43       55.41     20.18 o 
  -2   5  24        1.14       10.62     13.81 o 
  -1   5  24      152.55      188.54     24.61 o 
   0   5  24       37.04       66.14     11.01 o 
   1   5  24        0.04      -14.69     14.69 o 
   2   5  24       45.19       67.27     18.41 o 
   3   5  24        3.37      -17.17     17.17 o 
  -1   6  24        2.11      -11.68     15.76 o 
   0   6  24       84.16      100.42     17.35 o 
   1   6  24       61.02       27.26     21.07 o 
  -6   1  25       47.27       44.60     23.55 o 
  -5   1  25       38.31       38.73     12.35 o 
  -4   1  25        8.91        7.06      8.38 o 
  -3   1  25      123.05      111.71     14.79 o 
  -2   1  25        7.58      -15.05     15.05 o 
  -1   1  25      405.92      340.35     23.42 o 
   0   1  25       53.69       30.96      7.48 o 
   1   1  25      176.15      203.39     28.24 o 
   2   1  25       31.72      -43.71     85.77 o 
   3   1  25      184.32      177.51     24.08 o 
   4   1  25      194.12      204.03     21.78 o 
   5   1  25      137.25      153.76     29.03 o 
  -6   2  25        2.07      -11.38     11.38 o 
  -5   2  25        1.18        2.88     15.93 o 
  -4   2  25      526.49      577.37     29.65 o 
  -3   2  25      203.12      220.18     20.18 o 
  -2   2  25        9.63      -11.12     11.12 o 
  -1   2  25       76.05       76.89     21.69 o 
   0   2  25      382.37      374.45     14.95 o 
   1   2  25        8.86        5.07      8.85 o 
   2   2  25      178.10      167.45     17.78 o 
   3   2  25      249.37      258.95     19.29 o 
   4   2  25       65.99       83.65     13.01 o 
   5   2  25        6.83        5.80     10.68 o 
  -5   3  25      223.24      273.75     48.33 o 
  -4   3  25        3.58        6.08     10.70 o 
  -3   3  25       80.78       81.45     12.95 o 
  -2   3  25      840.83      936.38     30.86 o 
  -1   3  25        0.25        0.30     10.00 o 
   0   3  25       53.79       49.63      8.12 o 
   1   3  25       10.87        5.14      9.29 o 
   2   3  25      747.82      724.71     28.49 o 
   3   3  25      252.81      260.91     18.90 o 
   4   3  25       52.05       44.17     10.64 o 
   5   3  25      122.29      151.15     17.61 o 
  -4   4  25       68.46       84.68     15.21 o 
  -3   4  25       15.78       13.33     13.20 o 
  -2   4  25       23.21       36.73     28.77 o 
  -1   4  25        1.78       -7.28     22.31 o 
   0   4  25      197.53      188.38     12.15 o 
   1   4  25       80.50       72.14     15.27 o 
   2   4  25        3.19       -8.36     10.38 o 
   3   4  25       25.44       22.79     27.17 o 
   4   4  25       39.83       48.00     26.02 o 
  -3   5  25       40.82       40.19     19.12 o 
  -2   5  25       96.28       72.05     21.95 o 
  -1   5  25        9.61       25.32     14.34 o 
   0   5  25        2.13        9.17      9.82 o 
   1   5  25       22.83       23.72     18.06 o 
   2   5  25       20.23       -1.95     17.17 o 
  -6   0  26        0.96      -13.45     18.77 o 
  -5   0  26      221.17      248.38     28.33 o 
  -4   0  26       59.40       64.26     18.77 o 
  -3   0  26       34.47       54.17     15.05 o 
  -2   0  26      137.55      149.59     18.77 o 
  -1   0  26       35.42       31.87     17.17 o 
   0   0  26       55.18       80.07     12.27 o 
   1   0  26      732.59      737.87     38.06 o 
   2   0  26       88.77      111.00     18.77 o 
   3   0  26      234.78      353.54     27.79 o 
   4   0  26       20.38       17.17     14.34 o 
   5   0  26       17.58       18.77     16.29 o 
  -6   1  26       84.59       64.26     15.22 o 
  -5   1  26       42.19       58.86     12.93 o 
  -4   1  26       10.42      -23.73     47.44 o 
  -3   1  26       21.49      -11.84     40.01 o 
  -2   1  26      148.30      140.63     14.96 o 
  -1   1  26        0.55      -10.04     32.84 o 
   0   1  26      107.26      123.93      9.94 o 
   1   1  26        0.06       -1.91     10.12 o 
   2   1  26       59.68       25.02     14.80 o 
   3   1  26        1.89      -31.34     31.69 o 
   4   1  26       42.12       18.61     54.00 o 
   5   1  26       79.20       63.10     14.66 o 
  -5   2  26        7.99       12.02     11.57 o 
  -4   2  26       77.50       85.06     16.17 o 
  -3   2  26      664.62      623.39     30.80 o 
  -2   2  26      393.71      408.54     20.28 o 
  -1   2  26       14.83       17.52      8.68 o 
   0   2  26     1008.86      961.07     22.05 o 
   1   2  26       62.09       84.20     34.52 o 
   2   2  26      974.35     1025.84     33.61 o 
   3   2  26       65.84       74.49     16.73 o 
   4   2  26       92.74       99.34     14.95 o 
   5   2  26       73.10       83.89     14.39 o 
  -5   3  26       69.60       42.25     22.13 o 
  -4   3  26       23.01       17.63     11.68 o 
  -3   3  26       24.50       27.47     16.20 o 
  -2   3  26       29.94       36.45     13.10 o 
  -1   3  26        1.24        6.43      9.06 o 
   0   3  26       21.36       18.28      7.46 o 
   1   3  26       55.15       54.91     12.22 o 
   2   3  26      152.43      134.65     35.23 o 
   3   3  26        0.02       -2.93     10.71 o 
   4   3  26        4.73       -1.46     15.93 o 
  -4   4  26      105.31      137.55     17.45 o 
  -3   4  26        5.04       -7.83     11.01 o 
  -2   4  26      170.95      205.46     18.40 o 
  -1   4  26       38.91       47.70     11.87 o 
   0   4  26       25.29       29.55      9.20 o 
   1   4  26      732.28      773.81     31.60 o 
   2   4  26       63.27       69.04     13.28 o 
   3   4  26      108.39      117.61     15.58 o 
  -2   5  26      107.02      161.10     21.95 o 
  -1   5  26      182.60      199.34     27.44 o 
   0   5  26       16.06        1.95     10.09 o 
   1   5  26      169.83      165.35     23.01 o 
   2   5  26       15.69       23.55     18.59 o 
  -5   1  27      137.59      132.78     19.40 o 
  -4   1  27      419.41      424.87     53.82 o 
  -3   1  27       38.99      -21.38     81.97 o 
  -2   1  27       24.82        5.26     11.56 o 
  -1   1  27      101.76       68.84     15.31 o 
   0   1  27       32.33       23.31     15.05 o 
   1   1  27      246.19      291.93     25.67 o 
   2   1  27      352.02      384.49     23.00 o 
   3   1  27        8.20      -14.83     14.83 o 
   4   1  27       93.41       92.52     15.01 o 
   5   1  27       45.31       59.53     14.82 o 
  -5   2  27        0.01      -12.39     13.02 o 
  -4   2  27        6.84        5.40     16.11 o 
  -3   2  27      200.34      184.59     22.04 o 
  -2   2  27       85.51      101.56     22.75 o 
  -1   2  27       81.49       93.42     15.14 o 
   0   2  27       51.97       23.08     10.58 o 
   1   2  27       69.56       72.89     13.51 o 
   2   2  27        7.85      -11.97     12.80 o 
   3   2  27       30.87       35.90     11.05 o 
   4   2  27       37.04       40.24     11.20 o 
  -4   3  27       71.73       61.11     15.02 o 
  -3   3  27        4.22       32.04      9.50 o 
  -2   3  27       46.37       62.92     24.78 o 
  -1   3  27      266.19      260.04     19.14 o 
   0   3  27      330.75      332.99     15.11 o 
   1   3  27      358.21      397.06     26.38 o 
   2   3  27      296.35      394.19     26.38 o 
   3   3  27       92.94       93.09     18.41 o 
   4   3  27       39.88       55.60     13.31 o 
  -3   4  27       99.90      117.68     15.81 o 
  -2   4  27        4.47      -10.64     12.25 o 
  -1   4  27       10.48       15.39     10.94 o 
   0   4  27       27.84       53.66     12.12 o 
   1   4  27       69.35       66.29     17.71 o 
   2   4  27       44.74       56.52     11.64 o 
   3   4  27       14.80       20.05     18.59 o 
  -1   5  27       15.41        1.95     16.64 o 
   0   5  27        4.66      -13.02     13.02 o 
  -5   0  28        0.72        1.95     14.16 o 
  -4   0  28       17.24       12.57     16.46 o 
  -3   0  28      913.30      846.75     45.14 o 
  -2   0  28       19.17       21.24     13.28 o 
  -1   0  28      778.80      692.20     38.06 o 
   0   0  28       27.25       37.25      9.67 o 
   1   0  28      428.06      499.23     35.23 o 
   2   0  28      555.64      635.19     38.42 o 
   3   0  28       92.92      114.36     18.77 o 
   4   0  28       66.75       65.50     17.70 o 
  -5   1  28      158.64      146.45     39.66 o 
  -4   1  28       66.07       42.54     27.17 o 
  -3   1  28      243.30      251.56     19.55 o 
  -2   1  28        5.88        5.33     11.42 o 
  -1   1  28       79.80       14.59     52.40 o 
   0   1  28       22.33      -81.21     81.21 o 
   1   1  28       13.86      -63.09    107.81 o 
   2   1  28      119.73      -75.32    173.93 o 
   3   1  28      244.19      269.79     20.83 o 
   4   1  28        0.26      -58.60     58.60 o 
  -4   2  28      290.63      261.58     21.90 o 
  -3   2  28        1.50       -7.20     11.37 o 
  -2   2  28        0.23      -10.36     10.36 o 
  -1   2  28      104.51      132.40     14.96 o 
   0   2  28      596.34      689.21     19.66 o 
   1   2  28       31.27       52.74     12.66 o 
   2   2  28       89.09       92.38     16.55 o 
   3   2  28        7.94        5.61     11.63 o 
   4   2  28        7.58       13.63     12.10 o 
  -4   3  28       71.55       78.19     15.55 o 
  -3   3  28        1.87       -1.01     10.33 o 
  -2   3  28        0.26       -3.37     10.37 o 
  -1   3  28       15.49       11.34     23.63 o 
   0   3  28       49.75       45.37     11.60 o 
   1   3  28       14.13        4.50     13.28 o 
   2   3  28        0.00       -5.53     10.26 o 
   3   3  28       62.67       79.21     15.73 o 
  -2   4  28      196.04      223.04     22.84 o 
  -1   4  28      287.98      312.78     23.55 o 
   0   4  28      349.97      424.24     26.47 o 
   1   4  28        3.85        9.89     11.21 o 
   2   4  28        3.11       -6.67     11.38 o 
  -4   1  29       42.30       13.82     21.69 o 
  -3   1  29       38.17      -34.25     68.07 o 
  -2   1  29       27.14       22.48     13.27 o 
  -1   1  29      165.14      164.08     44.79 o 
   0   1  29      374.37      433.63     23.38 o 
   1   1  29      132.97      143.49     15.86 o 
   2   1  29      145.11       91.36     57.45 o 
   3   1  29       33.79      -99.59    201.20 o 
  -4   2  29        6.08        6.00     12.40 o 
  -3   2  29       45.05       56.50     12.61 o 
  -2   2  29       16.57        5.31     10.89 o 
  -1   2  29       38.58       34.16     12.70 o 
   0   2  29      128.00      117.70     17.32 o 
   1   2  29       46.70       83.33     13.45 o 
   2   2  29        4.14       12.60     31.87 o 
   3   2  29        8.49       -8.39     11.52 o 
  -3   3  29        4.67        8.82     10.95 o 
  -2   3  29      293.66      362.93     35.50 o 
  -1   3  29        1.89       -3.73     10.78 o 
   0   3  29       95.72      129.74     15.07 o 
   1   3  29       30.16       42.45     12.77 o 
   2   3  29        4.92       20.23     11.51 o 
  -1   4  29        8.21        0.06     14.61 o 
   0   4  29       52.90       44.24     10.69 o 
  -4   0  30       68.58       37.00     23.01 o 
  -3   0  30        1.40       18.59     16.82 o 
  -2   0  30      272.78      316.71     29.56 o 
  -1   0  30       45.23       45.67     16.29 o 
   0   0  30      313.42      342.52     21.28 o 
   1   0  30      498.64      642.98     40.01 o 
   2   0  30        6.07       16.46     13.81 o 
   3   0  30        0.83      -13.81     13.81 o 
  -3   1  30      112.24       87.67     49.57 o 
  -2   1  30       41.09     -116.87    230.32 o 
  -1   1  30       67.25     -141.17    273.69 o 
   0   1  30       53.61     -122.19    122.19 o 
   1   1  30        2.38      -74.02     98.61 o 
   2   1  30        9.59      -65.38    134.01 o 
   3   1  30       60.61       39.93     16.37 o 
  -3   2  30        0.07       -1.76     14.43 o 
  -2   2  30        0.15       -5.95     33.46 o 
  -1   2  30       12.78       16.54     12.02 o 
   0   2  30      681.67      747.64     29.41 o 
   1   2  30       87.83       95.77     15.82 o 
   2   2  30       17.06        7.29     12.39 o 
  -2   3  30        3.70      -14.95     14.95 o 
  -1   3  30       41.44       59.36     13.96 o 
   0   3  30        0.04       -9.10      9.10 o 
   1   3  30       24.37       20.37     12.39 o 
  -3   1  31       45.41       -3.24     65.41 o 
  -2   1  31      371.47      386.99     25.96 o 
  -1   1  31      311.70      294.91     60.28 o 
   0   1  31        2.34      -33.65     33.65 o 
   1   1  31        1.07       -9.88      9.88 o 
   2   1  31      131.13      144.38     16.45 o 
  -2   2  31       36.90       19.71     17.46 o 
  -1   2  31       21.67       22.30     13.79 o 
   0   2  31        7.04       -9.97      9.97 o 
   1   2  31      186.81      163.61     19.74 o 
  -2   0  32        7.96      -18.77     18.77 o 
  -1   0  32       75.96       71.17     21.60 o 
   0   0  32       83.54       83.98     14.66 o 
   1   0  32        0.04        9.74     14.16 o 
  -1   1  32       16.75     -235.38    323.88 o 
   0   1  32       50.89       58.39      9.59 o 
   1   1  32        8.43        1.91     11.16 o 
                                                 
